# Supplementary material for: Tethering ferredoxin-NADP+ reductase to photosystem I promotes photosynthetic cyclic electron transfer
Source: Plant Cell. 2025 Mar 3;37(3):koaf042. doi: 10.1093/plcell/koaf042 (PMC11912148; doi:10.1093/plcell/koaf042)
Supplement: koaf042_Supplementary_Data [file koaf042_supplementary_data.zip]

Archive with 6 entries (6 files):
- Supplementary_Table_S3.xlsx
- Author_Revisions_Checklist.pdf
- Supplemental_figures.pdf
- Supplementary Data Set S1.xlsx
- Supplementary_Table_S1.xlsx
- Supplementary_Table_S2.xlsx
