# Supplementary material for: Tethering ferredoxin-NADP+ reductase to photosystem I promotes photosynthetic cyclic electron transfer
Source: Plant Cell. 2025 Mar 3;37(3):koaf042. doi: 10.1093/plcell/koaf042 (PMC11912148; doi:10.1093/plcell/koaf042)
Supplement: koaf042_Supplementary_Data [file koaf042_supplementary_data.zip › Supplementary_Table_S3.xlsx]

## Sheet: Sheet1
Supplementary Table S3.
Emrich-Mills, Proctor, Degen et al. (2024).
Tethering ferredoxin-NADP+ reductase to photosystem I promotes photosynthetic cyclic electron transfer.
The Plant Cell.
Gene	Uniprot ID	Identifier
Chloroplastic (https://www.chlamycollection.org/chloro/default.html, accessed 250218)
PetA	P23577	D01036
PetB	Q00471	X62905
PETD	P23230	X56700
atpA	P26526;B7U1J0	X60298
atpB	P06541	S46971
psaA	P12154	X05845; X05846; X05845
psaB	P09144	X05848
psaC	Q00914	U43964; X60365
rbcL	P00877	J01399
PSBA, D1	P07753	X01424; X02347; X02348; X02349; X02350
PSBB, CP47	P37255	M84022
PSBC, CP43	P10898	AB044528
PSBD, D2	P06007	X04147
Nuclear (Phytozome v5.6, accessed 250218)
FNR	A8J6Y8	Cre11.g476750
PETC, Rieske ISP	A8J9Y1	Cre11.g467689
ATPC	A8HXL8	Cre06.g259900
Ferredoxin	A8IV40	Cre14.g626700
Plastocyanin	A8JH68	Cre03.g182551
PSAD	Q5NKW4	Cre05.g238332
PSAE	A8ICV4	Cre10.g420350
PSAF	A8J4S1	Cre09.g412100
PSAG	A0A2K3D5H4	Cre12.g560950
PSAH	A8IH77	Cre07.g330250
PSAK	A8J6K8	Cre17.g724300
PSAL	A8IL32	Cre12.g486300
LHCA1	Q05093	Cre06.g283050
LHCA2	A8IKC8	Cre12.g508750
LHCA3	Q75VY9	Cre11.g467573
LHCA4	Q75VZ0	Cre10.g452050
LHCA5	Q75VY8	Cre10.g425900
LHCA6	Q75VY6	Cre06.g278213
LHCA7	Q84Y02	Cre16.g687900
LHCA8	Q75VY7	Cre06.g272650
LHCA9	A8ITV3	Cre07.g344950
LHCBM1	Q93VE0	Cre01.g066917
LHCBM2	Q9AXF6;Q93WE0	Cre12.g548400
LHCBM3	Q93WL4	Cre04.g232104
LHCBM4	A8J264	Cre06.g283950
LHCBM5	Q9ZSJ4	Cre03.g156900
PPH1	A0A2K3DU16	Cre04.g218150
STT7	A0A2K3E3K7;A0A2K3E3K4	Cre02.g120250
PGR5	A8I547	Cre05.g242400
PGRL1	A8ITK6	Cre07.g340200
NDA2	A0A2K3CND7;A0A2K3CNF0;A0A2K3CNE8;A0A2K3CNE3	Cre19.g750547
PETO	A8JGW2;Q9LLC6	Cre12.g558900
ANR1	A8IFN3	Cre03.g164000
CAS	A8JGM1	Cre12.g497300
LHCSR1	P93664	Cre08.g365900
LHCSR3.2	P0DO19;P0DO18	Cre08.g367400
PTOX2	A8IEF7	Cre03.g172500
FLVA	A0A2K3D4W9	Cre12.g531900
FLVB	A0A2K3CSH6	Cre16.g691800
NADP-MDH	Q9FNS5	Cre09.g410700
KEA3	A0A2K3CUL6	Cre16.g687450
SOD, FSD1	A8IGH1	Cre10.g436050
APD, APX4	A8JG56	Cre05.g233900
GPD, GPXH	O22448	Cre10.g458450
EPYC1	A0A2K3DA85	Cre10.g436550
CAH3	Q39588	Cre09.g415700
LCI9	A8J0B1	Cre09.g394473
BST1	A0A2K3CTN0	Cre16.g662600
BST2	A0A2K3CTQ2	Cre16.g663400
BST3	A0A2K3CTP3	Cre16.g663450
GAPA	A8HP84	Cre01.g010900
PGK1	A8JC04	Cre11.g467770
PRK1	A8IYP4	Cre12.g554800
SBP1	A0A2K3DY10	Cre03.g185550
RBCS1	P00873	Cre02.g120100
RBCS2	P08475	Cre02.g120150
