# Supplementary material for: Tethering ferredoxin-NADP+ reductase to photosystem I promotes photosynthetic cyclic electron transfer
Source: Plant Cell. 2025 Mar 3;37(3):koaf042. doi: 10.1093/plcell/koaf042 (PMC11912148; doi:10.1093/plcell/koaf042)
Supplement: koaf042_Supplementary_Data [file koaf042_supplementary_data.zip › Supplementary Data Set S1.xlsx]

## Sheet:  All proteins iBAQ
W1-1	W1-2	W1-3	W2-1	W2-2	W2-3	W3-1	W3-2	W3-3	W4-1	W4-2	W4-3	N1-1	N1-2	N1-3	N2-1	N2-2	N2-3	N3-1	N3-2	N3-3	N4-1	N4-2	N4-3	T1-1	T1-2	T1-3	T2-1	T2-2	T2-3	T3-1	T3-2	T3-3	T4-1	T4-2	T4-3	T: Protein IDs
165360	153050	188800	184140	245220	312980	414470	355790	361150	138040	139860	84450	330150	121370	208710	60829	276730	229980	325940	309610	294740	104150	142060	125590	312730	310620	289980	263380	269620	211260	180550	168360	172750	359230	290070	297370	sp|A0A2K3DDJ2|POB15_CHLRE
881780000	858030000	756620000	679680000	574600000	560720000	991490000	884870000	837280000	487550000	456150000	479370000	809930000	741430000	769890000	247440000	826290000	955660000	720790000	686160000	652480000	245950000	277700000	259410000	422980000	440020000	429990000	363490000	399790000	386060000	327190000	334250000	321340000	457510000	433670000	409570000	sp|A0A2K3DMP5|PSBR_CHLRE
1408500	1211800	1375400	877550	1022800	1056100	1382400	1122300	1402900	735220	787740	702460	1649200	1526900	922680	304970	2097400	1476000	1585800	1220700	863480	683310	646200	434930	660120	1064100	1035800	609250	773860	466160	616030	583850	465160	547690	761440	786670	sp|A0A2K3DU55|PGPP1_CHLRE
754550	752950	722220	1441300	1033600	915240	1280800	1279100	1123200	742470	944400	626400	1839100	1940300	1866700	276650	1091800	872500	1926100	1383100	1285200	1129400	826080	845280	1353300	1201600	1227400	1287500	1153200	1325500	808960	777290	741780	672560	541110	591240	sp|A8J0N6|DRC10_CHLRE
343460	289960	309840	161730	130040	159710	144710	56671	205100	92301	108750	126280	186330	207200	209030	44847	201400	214160	0	423040	0	260350	296000	0	0	329790	328510	292310	337690	333990	213210	204020	212860	334430	344450	363610	sp|A8J353|CLPT4_CHLRE
322010	436170	380590	637800	532760	720240	1136200	1156700	1068700	321020	328780	323560	1401200	1628400	1273200	143760	702950	805240	869500	922780	828660	630410	688070	580800	544220	641420	568840	636230	735730	681760	466560	388840	464880	251700	246800	237670	sp|A8J3A0|DRC8_CHLRE
7632800	7331800	6888200	5456800	4827900	5479300	7257100	7002200	7862200	6782600	7148900	6957300	9916400	10839000	10766000	1604600	11049000	11570000	10349000	8418500	9065400	5131000	4961300	4767000	6446600	6815300	5755300	6986900	6610300	5540100	4104900	4079000	3357400	5861700	6485800	5615200	sp|A8J637|PETS_CHLRE;tr|A0A2K3D3Y8|A0A2K3D3Y8_CHLRE;tr|A0A2K3D3Y7|A0A2K3D3Y7_CHLRE;tr|A8J641|A8J641_CHLRE;sp|A8J637-3|PETS_CHLRE;sp|A8J637-2|PETS_CHLRE
32756	20023	4198.7	39749	20034	37857	31465	10569	46348	7675.2	3241.6	12903	34936	33128	0	1546.4	28090	12468	112060	69960	70119	46757	50191	46403	74837	79338	61182	82169	71332	80411	52720	64009	49941	91795	98346	75457	sp|A8JAN3|POC16_CHLRE
55929000	54470000	60217000	39710000	34090000	36645000	56895000	51464000	55426000	15800000	16886000	17922000	37706000	37937000	39828000	11226000	47986000	50252000	50250000	43630000	43487000	23352000	23909000	23684000	29346000	31127000	28359000	22501000	22779000	21497000	19103000	21268000	20173000	33287000	30396000	29554000	sp|A8JHB7|FAP_CHLRE
17525000	17856000	15633000	11715000	11305000	12314000	13672000	7134200	13146000	15651000	16812000	11382000	16795000	17847000	16180000	5349200	21908000	21213000	35698000	34872000	31856000	17507000	16166000	15226000	21214000	21738000	21858000	22432000	15051000	21730000	16293000	17102000	14799000	19208000	19310000	16061000	sp|O20029|RR9_CHLRE
36020000	35516000	33611000	23745000	22700000	23430000	26055000	22462000	26085000	14903000	17122000	17084000	31131000	32627000	34306000	10037000	41474000	40836000	40977000	41140000	38862000	21999000	22875000	21454000	30470000	30893000	32528000	30030000	27631000	27133000	23520000	22355000	22237000	30444000	27760000	27324000	sp|O20030|YCF4_CHLRE
28262000	25396000	25994000	15833000	15638000	16173000	15321000	13845000	14380000	12022000	12687000	12256000	20099000	20848000	21699000	6515100	30318000	29109000	30312000	27192000	27501000	13596000	14652000	14120000	22834000	23299000	21532000	22639000	21199000	19945000	14492000	14604000	13864000	23320000	21306000	18365000	sp|O20031|YCF3_CHLRE
18617000	24664000	26636000	20576000	15624000	20059000	20924000	18144000	19648000	27171000	28898000	29648000	26612000	26000000	27776000	7928600	32024000	30997000	32362000	28767000	31322000	18608000	19980000	18028000	15319000	16555000	21451000	22907000	21703000	14799000	8930300	9965100	13374000	18441000	13912000	16729000	sp|O20032|RR18_CHLRE
1058500	906350	1070500	1283400	997350	1107200	1322100	1204800	1371700	3141100	3129800	2086400	1514000	1528900	1918200	262310	1408700	1213000	2020100	1384200	1762400	926760	1140700	961540	1377500	1240200	894670	1349600	940100	933000	747610	359930	462180	810190	799280	693710	sp|O22448|GPX5_CHLRE
13738000	12391000	12603000	9076800	8838300	8129900	8181900	7398700	7749600	14088000	14644000	16150000	11580000	11843000	12258000	3126700	16456000	14999000	24368000	22725000	21012000	11409000	12134000	11496000	15765000	15068000	15220000	16886000	16991000	14825000	12133000	11859000	11669000	13539000	13515000	13023000	sp|O47027|RR2A_CHLRE
46552000	49888000	45776000	31611000	24547000	21356000	23354000	18540000	14801000	23649000	25937000	25420000	16847000	19542000	19525000	13048000	34503000	29028000	42224000	44567000	46909000	27193000	29515000	29080000	32927000	32505000	33443000	31872000	34763000	32132000	28697000	29235000	30631000	37485000	37754000	35633000	sp|O63075|ATPI_CHLRE
581440000	402410000	594910000	326110000	402870000	331080000	293570000	385980000	296590000	324120000	339960000	330880000	294020000	311150000	380180000	116090000	444050000	537380000	633690000	569660000	525820000	356150000	296100000	404070000	462960000	446790000	471050000	496810000	445440000	441740000	375220000	344100000	235400000	348980000	390430000	284000000	sp|P00873|RBS1_CHLRE
909330000	869050000	915570000	842090000	734110000	742820000	814320000	750580000	791660000	703450000	756300000	735170000	895280000	888500000	905860000	280280000	1109600000	1162500000	992950000	889410000	877470000	468100000	406910000	417230000	686690000	632940000	622480000	600210000	646420000	501280000	495630000	385350000	460880000	590510000	621520000	473490000	sp|P00877|RBL_CHLRE
24216000	22172000	25374000	17875000	16919000	18538000	23092000	23894000	25645000	14909000	14750000	15596000	28109000	28321000	30584000	5959900	28243000	26887000	33627000	29703000	29110000	9890100	19336000	19378000	19351000	19304000	21442000	22948000	22047000	22592000	14779000	15840000	14854000	19896000	20306000	21153000	sp|P05726|RK16_CHLRE
446820000	419990000	432980000	302630000	264010000	289120000	424410000	441210000	454130000	189490000	199390000	197860000	323390000	319730000	355630000	94118000	394370000	433720000	426960000	400580000	441120000	320380000	339370000	358320000	366950000	295350000	416610000	282730000	348490000	342910000	253880000	262300000	346770000	333030000	401250000	327670000	sp|P06007|PSBD_CHLRE
818270000	838630000	816750000	560810000	547870000	521980000	665770000	606690000	628740000	370730000	407030000	413440000	558380000	586580000	602850000	185610000	675510000	724630000	791470000	704730000	691110000	434910000	438490000	427500000	516810000	567470000	531430000	499910000	507190000	449580000	403810000	394940000	407750000	482630000	446400000	406490000	sp|P06541|ATPB_CHLRE
440360000	443500000	462230000	453210000	363500000	405790000	722870000	568770000	580580000	231720000	252360000	286400000	529430000	521190000	476200000	131130000	550000000	605890000	543480000	483000000	443330000	252600000	288250000	259000000	300970000	306200000	301740000	457560000	271730000	265370000	253270000	234110000	225870000	375220000	303990000	390260000	sp|P07753|PSBA_CHLRE
149560000	152440000	138410000	108260000	109060000	95860000	111340000	105350000	99425000	113530000	118950000	115350000	138020000	129940000	143190000	33237000	132510000	139340000	186640000	178790000	160940000	107240000	98943000	84847000	133190000	117680000	116060000	120450000	116240000	104630000	93610000	94633000	86042000	106550000	101700000	97317000	sp|P07891|ATPE_CHLRE
625140000	592100000	570000000	478380000	417980000	415850000	517730000	488660000	451190000	259440000	265700000	259470000	332110000	331990000	313010000	111550000	451500000	483750000	457020000	388090000	388100000	234420000	175650000	231030000	330310000	319340000	301780000	280010000	268570000	259360000	211750000	218700000	208890000	329140000	318120000	308780000	sp|P09144|PSAB_CHLRE
713800000	659560000	671360000	478450000	409330000	419760000	545550000	731050000	803840000	302450000	209330000	307390000	889400000	638870000	601960000	279630000	1003400000	680740000	998250000	547050000	859610000	299760000	324650000	314920000	580630000	543100000	725360000	943770000	711900000	771340000	634440000	618680000	489180000	534560000	412610000	538910000	sp|P0DO19|LHR31_CHLRE;sp|P0DO18|LHR32_CHLRE
1307200000	1147900000	970340000	847750000	671720000	747190000	878300000	794850000	902840000	478940000	484100000	571530000	724330000	734260000	733910000	242760000	1152300000	1145700000	1014200000	1190300000	691950000	746040000	740010000	687970000	987880000	1027600000	918320000	943210000	903180000	834780000	683360000	700800000	677320000	1076600000	931870000	1060400000	sp|P10898|PSBC_CHLRE
20793000	19130000	20907000	14693000	14276000	13453000	16705000	16785000	16961000	19117000	17014000	19001000	19625000	19408000	18000000	5129300	24774000	21360000	34853000	30902000	30339000	16772000	14413000	17561000	17674000	16981000	15605000	16396000	17026000	20608000	15023000	11046000	14758000	18035000	14562000	16590000	sp|P11094|RK14_CHLRE
742390000	631810000	711920000	625980000	502360000	577640000	769370000	685960000	708900000	215280000	268400000	253070000	466570000	495330000	484870000	159020000	610170000	580740000	473660000	418910000	404530000	303930000	280070000	314630000	317460000	316060000	312500000	308950000	312560000	294040000	228640000	216480000	206550000	325800000	345890000	361580000	sp|P12154|PSAA_CHLRE
10744000	11095000	11508000	8882900	9316200	8046900	11059000	10780000	10729000	11024000	10881000	11786000	14382000	13853000	16306000	3401100	12771000	14130000	13243000	12552000	12623000	8803800	9869300	10714000	8771500	10317000	10229000	10783000	11815000	10806000	6876400	6891900	7498000	9001300	8823600	10312000	sp|P14149|RR12_CHLRE
16235000	15703000	16077000	14365000	13675000	13201000	14800000	13310000	14381000	14288000	13655000	16239000	16810000	17568000	17912000	3347800	12667000	13067000	22091000	22099000	20014000	10012000	10465000	10226000	17411000	16854000	15476000	18645000	18483000	15382000	11942000	10165000	10591000	12468000	11740000	11753000	sp|P17746|EFTU_CHLRE
41687000	29080000	33704000	16047000	20978000	14452000	23304000	26451000	42152000	24087000	17292000	20090000	27713000	23497000	23214000	11677000	37101000	36578000	25591000	21877000	18017000	9168200	9629300	10512000	16817000	15221000	19116000	13804000	9489100	10364000	9018400	9083200	7253100	13483000	22843000	17753000	sp|P22666|PSBH_CHLRE
188840000	174970000	188740000	197830000	185760000	198270000	332480000	343900000	375230000	64128000	66077000	70767000	304500000	303630000	323350000	61532000	273750000	278390000	143490000	134340000	139420000	77254000	79318000	94961000	97790000	88085000	97307000	102280000	99838000	109870000	93178000	93867000	97091000	84977000	86964000	86005000	sp|P23230|PETD_CHLRE
819240000	858800000	877950000	678630000	643110000	615190000	941560000	850880000	876350000	311150000	336520000	320690000	856410000	858990000	883800000	238640000	1020300000	980030000	638870000	570350000	552780000	343620000	349670000	357680000	395880000	417050000	399220000	409020000	398500000	427770000	340620000	340610000	351390000	380230000	369820000	351280000	sp|P23577|CYF_CHLRE
1100200000	997370000	1055300000	745740000	696220000	685790000	864060000	872780000	866230000	474050000	472690000	554060000	879400000	890060000	892940000	240560000	994330000	924840000	787330000	693070000	707400000	440910000	439490000	429140000	524450000	549000000	504510000	507540000	518580000	439470000	389140000	401400000	377910000	439290000	383180000	364190000	sp|P26526|ATPA_CHLRE;tr|B7U1J0|B7U1J0_CHLRE
7478700	3883900	4488800	1193900	1172000	1208400	2288800	2335900	2446700	537550	8059400	5545900	3044900	5037200	3340500	454090	5912600	5545700	9101200	8008000	8287700	0	0	0	5247600	4996600	6547100	5983300	5854700	5765800	3981200	4119200	4042300	0	4154500	4139500	sp|P26565|RK20_CHLRE
477110	567270	689210	444760	585840	382380	609170	514750	507870	576520	634000	643900	488810	379430	408750	85354	365940	404770	709180	568940	614710	337930	224340	278330	120460	169160	190850	228090	209260	129780	109360	65869	80874	97174	73390	65654	sp|P29683|CHLN_CHLRE
353000000	158050000	335300000	382010000	368360000	366590000	291080000	310330000	282540000	176810000	192390000	166650000	216320000	236100000	123600000	90560000	180530000	343430000	137840000	139540000	390180000	172150000	316500000	344270000	390770000	234930000	344180000	375570000	400650000	360880000	226720000	252090000	93395000	410400000	451350000	422400000	sp|P32974|PSBL_CHLRE
334030	330990	342370	250480	232080	215090	535650	480210	427350	396570	367330	524250	115200	203450	68575	12740	107180	76596	217300	133760	246140	33017	39076	48990	98155	92169	87262	85939	113040	128340	74266	87297	63782	111680	79417	80406	sp|P36437|CHLB_CHLRE
22157000	21023000	22670000	16271000	13945000	13366000	18805000	16859000	18308000	9208400	10216000	10542000	19590000	20207000	20026000	5706200	24483000	24461000	20971000	18443000	18586000	11756000	11624000	11753000	13052000	12253000	12653000	12969000	12586000	11501000	9665100	9001800	9214000	11611000	10977000	10582000	sp|P36495|YCF78_CHLRE
1023700000	1103400000	1039200000	938600000	795760000	831240000	1323300000	1273400000	1232000000	547130000	577200000	538310000	1112500000	1142700000	1220400000	426710000	1426200000	1418400000	865300000	875150000	791980000	483430000	521470000	443700000	608510000	590910000	538710000	525140000	493310000	505740000	409500000	424340000	371310000	725230000	653200000	749470000	sp|P37255|PSBB_CHLRE
2121400	3194300	3530700	3144300	2134700	2405100	3778700	3096800	3613000	3350700	1779200	3369900	3906100	3963100	4558600	740400	4581600	4238300	5999300	3171600	4206300	2032500	2156500	1850500	2698500	2821200	1821800	2702600	2331100	2189600	1170900	1360400	1282800	2092400	2078500	1881300	sp|P42380|CLPP_CHLRE
16789000	18593000	14346000	14826000	9780900	11724000	12425000	15316000	16154000	18453000	18765000	20034000	17760000	18038000	18672000	5840800	22624000	25871000	25733000	14491000	14971000	12107000	11073000	8717200	13173000	8147700	7553300	16631000	16157000	13338000	10865000	8374000	7578700	15204000	8200500	14108000	sp|P48267|RR7_CHLRE
1276900000	1234000000	1271000000	727010000	655540000	698100000	694610000	637450000	675100000	512480000	523600000	532990000	466460000	491900000	473400000	224960000	745920000	894780000	1188900000	1098600000	1121200000	559980000	610440000	594620000	723990000	742030000	737430000	696070000	709990000	718430000	643920000	662550000	721010000	750610000	736870000	770800000	sp|P48268|PSBE_CHLRE
1528300	1314100	601990	611910	851630	426840	692370	612330	620810	344090	331620	778070	416940	390550	531880	256290	727420	772990	298650	191760	206590	110230	64879	82355	223220	149000	230320	0	181070	135230	153860	155920	97080	0	0	0	sp|P48269|CCSA_CHLRE
10789000	9977000	10338000	6645300	6044100	6084200	5565500	5654300	5334300	11351000	11884000	12040000	7865400	7994500	8256900	1958500	9499600	10719000	15934000	14836000	15690000	9205200	9184100	9201600	10469000	10169000	9974100	11721000	10000000	11293000	8188300	7947400	8145000	10765000	8979400	9219800	sp|P48270|RR4_CHLRE
16090000	13228000	14243000	9117600	8991800	8801300	8559900	7920400	10420000	14347000	15616000	12587000	15210000	12294000	14491000	2710200	16018000	16075000	25077000	22269000	22549000	14309000	15694000	12659000	11534000	15592000	17819000	17147000	16139000	16578000	12043000	11972000	10692000	15342000	14589000	13513000	sp|P59775|RR8_CHLRE
18211000	14939000	16732000	9814200	11376000	10486000	12009000	11517000	12101000	14779000	13739000	14562000	16300000	14796000	15168000	3429800	18722000	16399000	28292000	24674000	29735000	10040000	9208800	10573000	13485000	14144000	13715000	22710000	19846000	19347000	15467000	15225000	15324000	13506000	12914000	16082000	sp|P59776|RR19_CHLRE
136620000	121960000	144380000	96256000	76433000	83763000	103860000	91116000	107500000	101770000	102590000	108530000	289330000	271740000	290230000	71265000	277810000	246750000	224250000	118230000	197310000	76925000	79369000	69140000	188900000	197930000	191060000	241330000	242430000	224740000	155720000	150140000	150300000	188010000	178870000	169250000	sp|P93664|LHSR1_CHLRE
169960000	164900000	179420000	113110000	279960000	102560000	253600000	244130000	239390000	18019000	225220000	67457000	212450000	219250000	229660000	73345000	380710000	370160000	522740000	193790000	491840000	100770000	108030000	104430000	135200000	145010000	142390000	343150000	118170000	296940000	116200000	109400000	250880000	130790000	126450000	354480000	sp|Q00471|CYB6_CHLRE
63466000	65267000	68666000	72017000	66309000	72083000	87569000	82736000	97796000	31180000	33541000	20080000	59220000	69062000	71896000	21799000	69429000	74831000	42836000	32577000	38825000	24678000	23238000	24298000	25760000	22820000	28753000	31926000	29235000	37633000	26444000	28231000	31811000	30196000	32180000	35948000	sp|Q00914|PSAC_CHLRE
105650000	96413000	106040000	94178000	89277000	91047000	132040000	123300000	133570000	48740000	49262000	52853000	88758000	25584000	88158000	20322000	108890000	103440000	74428000	62821000	66571000	48462000	49834000	48974000	57009000	56323000	53844000	57877000	52690000	53299000	33898000	33128000	34182000	50636000	47369000	49412000	sp|Q06480|PSBN_CHLRE
107400000	112870000	115920000	70010000	60231000	66616000	65960000	60964000	64107000	212440000	226770000	237720000	83695000	68776000	73766000	25630000	106790000	111500000	762940000	717060000	663480000	381560000	374530000	343390000	546900000	595720000	544940000	391580000	387340000	368980000	311730000	50830000	40725000	469280000	446200000	411650000	sp|Q08363|PSBF_CHLRE
15833000	14517000	15849000	11057000	10411000	10216000	11834000	9762200	10656000	15033000	14719000	16521000	15036000	15180000	15302000	4055100	16997000	18177000	23744000	22314000	22287000	13524000	13329000	13257000	13571000	15229000	14140000	15320000	16614000	14519000	11710000	12064000	11256000	13526000	14806000	13453000	sp|Q08365|RR3_CHLRE
2623100	2396300	2410800	1556700	1477800	1408900	1752300	1632100	2030600	1102100	1230700	1165100	1717600	1598300	1676800	565770	2234700	2211900	2352200	2069600	1828600	1110400	1169100	1078900	1414800	1481900	1446700	1476200	1399200	1329700	1036200	986090	1080100	1278800	1312200	1206300	sp|Q32065|YCX9_CHLRE
472740	449940	445810	306900	290910	290760	359950	325240	338570	420760	411300	421620	374510	364980	388440	86783	405730	410780	554950	504480	479790	236420	280120	264860	240700	255730	262520	233200	246940	240380	203100	137890	165490	263800	252530	249810	sp|Q7PCJ6|RPOC2_CHLRE
2833400	3081100	3038000	2419900	2411800	2614600	0	0	2957800	2619400	2716600	2621300	2887400	3004500	3265600	1029200	3363700	3794100	7106600	6511800	6741900	3770000	3985000	4048400	3868200	3912600	4004000	4766400	5009400	4487300	3639800	3728700	3668400	4244300	4255400	4232300	sp|Q7YKX3|RR11_CHLRE
11459000	15363000	15085000	12118000	9937200	12147000	16182000	15835000	16493000	11705000	9619500	9902800	19058000	19740000	21181000	2824500	16531000	18720000	24144000	25013000	24430000	12523000	14090000	16051000	15915000	17162000	15897000	19985000	18000000	20870000	8744600	14390000	15047000	18047000	15210000	15207000	sp|Q8HTL1|RK5_CHLRE
10892000	13608000	10638000	10821000	9037000	9177000	15194000	14073000	14047000	7960200	7993900	8071000	16606000	16722000	17483000	3456100	16761000	16288000	22563000	19869000	20418000	12759000	12958000	13094000	13812000	13069000	13609000	15035000	14896000	15262000	9546700	9699500	9543900	13750000	13140000	14291000	sp|Q8HTL2|RK2_CHLRE
4048000	4528500	4991600	3148900	2715100	2644800	2853900	2613300	3427900	3302400	3147900	3647600	3516700	3709300	3700300	1289100	4336900	5103700	7375900	6581500	6644300	3430800	3517400	3500100	4046200	4186300	4005800	4458300	4098400	4209500	3579400	3367200	3482400	3930800	3889400	3590000	sp|Q8HTL3|RK23_CHLRE
299650000	299520000	318470000	222080000	216200000	225400000	242940000	225570000	237870000	168810000	170010000	175450000	219060000	226890000	227880000	61516000	279610000	299340000	333720000	291680000	279580000	160380000	166700000	184850000	211470000	214010000	196460000	216310000	200130000	184560000	163310000	152540000	160880000	182130000	193460000	179140000	sp|Q8HTL5|ATPF_CHLRE
816280	699070	927820	605010	582110	491730	738300	686050	814120	694320	777510	641910	748680	678680	682230	195190	762860	741500	1293500	1079700	1232200	790250	707300	785920	570520	518370	553380	497600	654160	596200	382560	308810	413370	747220	527820	635960	sp|Q8HTL6|RPOB1_CHLRE
274310	160340	430960	224260	122010	156670	306770	308070	309610	263450	246800	330380	369240	433490	380900	43013	101270	294020	376480	466160	261850	197510	223550	215200	179840	87663	162900	257820	279720	297440	207160	124820	122790	191780	228640	222240	sp|Q8HTL7|RPOB2_CHLRE
527580	520680	586770	466740	403950	387450	432260	497960	438860	402400	398360	414340	547320	735310	524150	129490	508680	574040	492380	491970	569160	282560	409650	381320	302280	355610	316800	362090	347590	308830	242510	288170	212320	315240	348880	284280	sp|Q8HUG9|RPC1A_CHLRE
1068200	814910	1286300	992000	758970	692890	826840	785140	773150	1109300	477240	932920	1076400	918000	1093100	165440	711070	881410	930480	1035300	705520	673300	584690	793010	441770	404640	388990	479080	489490	478350	298790	340430	385540	599200	425940	414590	sp|Q8HUH0|RPC2B_CHLRE
14124000	14235000	13394000	9717000	9127300	10814000	9093200	8734000	6613900	14196000	13882000	15486000	12921000	14004000	13020000	3326600	14529000	17616000	22755000	18645000	20200000	11178000	12136000	9446000	13629000	12315000	13541000	13355000	14532000	16176000	11916000	10624000	12055000	13216000	10348000	12671000	sp|Q8HUH1|RR2B_CHLRE
1275200	1210300	1189000	923430	962270	666460	964540	930970	990200	973540	1109700	1114000	1094600	1083800	1167100	248570	1337500	1201000	1576800	1289200	1432800	990610	1064300	926130	689520	853720	747750	697050	930700	937460	551740	628220	521510	797080	645120	759810	sp|Q8HUH2|RPOA_CHLRE
27679000	27784000	26477000	23255000	20014000	21509000	30687000	28008000	29806000	12580000	13439000	13075000	26369000	26531000	27184000	7338300	30673000	29496000	25114000	21854000	22163000	15845000	16689000	15933000	18060000	17960000	17564000	16422000	16098000	15708000	13776000	13760000	13263000	16687000	16333000	16126000	sp|Q8LPD9|PHOT_CHLRE;sp|Q8LPD9-2|PHOT_CHLRE
3865600	1713200	4412700	3285100	1938500	3594700	4656100	4771400	5445500	3621000	4108800	4015700	4367200	7182300	4470200	642360	5267400	5857400	2432500	2378600	2491100	856750	967320	1029800	2047400	1996900	583770	926490	3001600	3043800	1649400	1816000	520390	1191400	1405900	1589800	sp|Q9GGE2|RR14_CHLRE
162890	112790	129850	145770	113510	108840	79687	124610	107290	62107	50245	67732	112410	122550	118570	42462	115290	148090	155120	157020	146980	70389	92773	58710	114980	123620	116630	156550	146300	153370	104130	115410	108790	127530	118460	120570	tr|A0A0A1H1F6|A0A0A1H1F6_CHLRE
602050	568640	615070	703090	706350	492870	679760	699310	615020	2142800	2119700	1824300	646220	511730	611120	136410	507380	420620	1086700	794310	906490	367050	260100	354380	814670	566310	722370	637960	806900	672250	506320	355570	448180	522090	455490	558440	tr|A0A0B5KTL4|A0A0B5KTL4_CHLRE;tr|A0A2K3E866|A0A2K3E866_CHLRE;tr|A0A2K3E871|A0A2K3E871_CHLRE
1242600	1090500	1187300	987330	906490	924490	1471100	1311100	1393400	934030	1172100	1179100	1368500	1363500	1453900	283380	1175700	1270700	1416600	1224300	1027600	727450	878210	716250	550770	654730	619070	623790	709690	444430	465640	439820	390700	826740	502940	483800	tr|A0A2K3CWF2|A0A2K3CWF2_CHLRE;tr|A0A0M5MUP5|A0A0M5MUP5_CHLRE
147020	107450	126590	103350	94806	52270	108620	63667	115690	112040	87342	114560	130850	132620	153230	51429	161430	172380	123300	188110	203160	76260	89868	78056	105740	101200	81392	104050	133340	103210	71042	90077	100440	125680	145030	137210	tr|A0A0S2C767|A0A0S2C767_CHLRE
3015800	2973100	2265500	1784700	2132200	1890600	2024600	1761500	3215700	6065500	5309300	6556300	2631000	3618000	3449800	845940	2116700	1745300	4227300	4808600	3041300	1398900	1652400	1845700	2977300	2619900	1975000	2265300	2570600	2491200	1277700	898360	1186800	1434100	1789000	2325200	tr|A0A140CTI1|A0A140CTI1_CHLRE
1186000	1324600	1420900	1336700	1185300	1403200	1530200	1210000	1616400	1259100	1407600	1512000	847230	850770	851090	314710	1141400	1216700	981390	923470	737630	252490	375900	416630	860340	844290	875470	839290	682970	725590	450270	400360	378690	1306000	1149900	1235700	tr|A0A220IUF1|A0A220IUF1_CHLRE
80719	62097	96112	44064	63714	84314	76768	85183	74896	128560	116810	148030	100940	123130	114600	27388	99889	80563	168560	167260	158730	79992	110790	112080	116000	88805	85717	137050	178820	104320	78513	91759	149970	54715	67434	50170	tr|A0A2K3CMR1|A0A2K3CMR1_CHLRE
13607000	13049000	13622000	9469200	9580000	9614600	10081000	10247000	10569000	8236800	7166300	7292900	12048000	9447200	9671700	2804000	11261000	11557000	15401000	14359000	15221000	7864700	8217300	8869100	10909000	10479000	10445000	10170000	10624000	10468000	7228400	7840300	7458200	11374000	10910000	10897000	tr|A0A2K3CMT5|A0A2K3CMT5_CHLRE
628300	667300	564780	475990	392160	398640	270710	159550	169680	139050	119690	154710	250540	208350	201240	171220	638540	600470	781670	688350	650150	288590	272980	300890	689580	638810	709640	644750	551030	617840	438770	394030	328940	561560	536210	471540	tr|A0A2K3CMW0|A0A2K3CMW0_CHLRE;tr|A0A2K3DHR4|A0A2K3DHR4_CHLRE
40068000	34957000	36585000	13355000	14460000	14276000	23174000	21041000	22136000	10224000	9260900	9792400	22639000	18269000	23829000	7013400	26440000	32946000	44103000	39920000	42177000	23467000	26230000	24212000	29043000	28606000	25626000	23117000	23943000	19534000	19226000	20866000	19330000	29004000	28710000	30238000	tr|A0A2K3CMW5|A0A2K3CMW5_CHLRE
398730	373930	438380	407750	312310	339020	351030	331270	252530	395870	369050	368370	436890	388160	397860	55334	347360	255990	718630	676070	716630	422250	451330	475100	630270	570010	691560	567610	634400	562860	451930	454050	452890	508670	401330	482270	tr|A0A2K3CN11|A0A2K3CN11_CHLRE
93678	56220	28802	247430	195150	247610	226240	157030	320760	266930	264420	240090	303310	428420	285170	65883	128010	228980	439720	272780	308880	150790	214360	170790	183620	188650	251580	220140	360800	254230	128380	100480	142390	116110	128740	91213	tr|A0A2K3CN14|A0A2K3CN14_CHLRE
3220300	1639500	1611100	2045000	1732800	1413000	2608700	2006200	2126700	756260	1214900	1099700	914380	2001900	1403600	269190	1937600	2205200	2977700	2064500	2271600	1389100	1085900	1134800	1218800	1199300	1292100	1528600	1373200	1405600	982020	1017500	1117600	1534400	1275200	1687100	tr|A0A2K3CN32|A0A2K3CN32_CHLRE
11759000	11089000	11858000	15031000	11889000	13277000	24484000	17714000	19779000	8970600	9196400	9005600	17567000	17578000	15966000	2972000	14624000	15058000	12240000	11240000	10594000	6286400	6931600	5458900	8638900	8123700	9256200	8937400	8514100	8410100	6220100	6123300	5451000	9875100	8225500	9375100	tr|A0A2K3CN34|A0A2K3CN34_CHLRE
26188	26403	32473	53465	55155	42308	73218	70614	69734	22889	28588	28617	55678	70861	61840	12393	41017	35351	54338	39297	48368	17169	26598	27999	30666	28426	27510	32862	31981	29622	22102	21822	23250	0	26671	35505	tr|A0A2K3E4D5|A0A2K3E4D5_CHLRE;tr|A0A2K3CN38|A0A2K3CN38_CHLRE;tr|A0A2K3CV69|A0A2K3CV69_CHLRE;tr|A0A2K3DSK3|A0A2K3DSK3_CHLRE;tr|A0A2K3CXB5|A0A2K3CXB5_CHLRE;tr|A0A2K3CV66|A0A2K3CV66_CHLRE
31935	9730.6	44883	94637	126600	139920	151730	82819	114120	73879	61943	78437	162860	146960	99324	23265	43726	123020	128530	109200	45303	27809	22900	11750	84140	66475	87179	60306	68648	100060	68461	90925	55104	78120	38387	1333900	tr|A0A2K3CN41|A0A2K3CN41_CHLRE
28647	204150	0	608750	433040	473970	786960	749200	799500	519700	403350	473450	534090	541870	493910	103100	301290	487940	201420	214420	141470	0	30207	0	401050	300400	446310	399660	324340	265280	218250	138240	103300	306840	545640	176830	tr|A0A2K3CN43|A0A2K3CN43_CHLRE
408710	446030	555370	428740	338260	356500	686540	775760	830200	0	383170	179980	633980	636440	446240	176990	743890	629530	981750	383410	303360	425500	587650	464270	104770	51627	47206	0	47290	27118	76111	21197	65193	31567	59520	278910	tr|A0A2K3CNC5|A0A2K3CNC5_CHLRE
224440	230490	290480	625310	483070	477870	959350	865540	910270	217090	238440	274730	776620	906050	857430	95959	554110	530700	634280	517390	359420	426650	454800	389400	397590	359270	388010	485650	394300	390480	250510	251210	226590	509960	494930	415910	tr|A0A2K3CNC6|A0A2K3CNC6_CHLRE
4167900	3578200	3801200	2242800	2131800	2500100	2047100	2286200	2757300	1458400	1965300	1906600	2852200	3107900	3326900	922060	4444000	4114400	3649400	2657200	2862200	1633100	1841800	1850900	2428500	2125200	2548600	1690600	1645900	2148600	1610600	1454800	1395800	1968700	2289100	2117100	tr|A0A2K3CNC7|A0A2K3CNC7_CHLRE
80137	92522	77206	103760	78541	76770	164450	147400	164710	114110	105830	146800	147590	122480	162960	41541	182430	103050	77504	53707	70516	48618	42770	35153	44113	66145	46391	48348	39804	32209	23115	20027	19008	49629	32232	31300	tr|A0A2K3CND6|A0A2K3CND6_CHLRE;tr|A0A2K3CWU3|A0A2K3CWU3_CHLRE
12851000	12689000	12467000	8890200	8949500	8519200	11268000	11093000	10808000	8953800	10275000	10143000	15743000	15029000	14710000	3742700	17172000	19374000	18629000	16659000	16900000	8982600	9667400	9360600	12533000	11911000	12215000	12037000	11142000	10772000	7391600	8416300	7715500	11181000	11507000	10899000	tr|A0A2K3CND7|A0A2K3CND7_CHLRE;tr|A0A2K3CNF0|A0A2K3CNF0_CHLRE;tr|A0A2K3CNE8|A0A2K3CNE8_CHLRE;tr|A0A2K3CNE3|A0A2K3CNE3_CHLRE
3024800	2748600	3628500	2548900	1971300	1953400	3005800	2729800	2572200	1136200	1119700	1241800	3244900	2898100	3363000	797580	3616200	3337000	2785000	2475100	2506800	1658300	1632300	1634100	2025700	1661900	2057900	1942000	1926200	2063600	1525500	1557900	1436800	1841400	2018100	1875600	tr|A0A2K3CND8|A0A2K3CND8_CHLRE
12551000	13436000	12088000	10434000	9519400	9516600	10564000	10504000	10042000	6957600	7750500	7464300	11688000	11104000	10973000	2988900	11577000	12729000	12411000	9993900	10895000	5846700	6422900	5872300	7441200	8444900	8170800	8125400	7405500	7318200	6198600	5642700	4648000	7415500	6364300	6571400	tr|A0A2K3CNG2|A0A2K3CNG2_CHLRE;tr|A0A2K3CNF3|A0A2K3CNF3_CHLRE;tr|A0A2K3CNE5|A0A2K3CNE5_CHLRE
511120	460560	667250	784310	524400	823970	1110100	914140	646250	570400	492510	551980	1298800	1308200	1253700	192600	660070	647520	893550	464120	565790	136680	144900	248910	653810	385980	596460	701190	516840	451510	295470	348150	316900	173150	199770	151340	tr|A0A2K3CNF5|A0A2K3CNF5_CHLRE;tr|A0A2K3CNH1|A0A2K3CNH1_CHLRE
95715	106540	100380	119090	202790	124320	210190	150590	222170	160080	214780	248170	172970	109530	131210	22972	84693	163600	189540	198860	174410	102820	98000	136630	183740	203420	174770	178330	183930	168890	106900	141500	84792	157780	173740	136030	tr|A0A2K3CNG1|A0A2K3CNG1_CHLRE;tr|A0A2K3CNG0|A0A2K3CNG0_CHLRE
28363	0	31389	63936	54096	45367	38642	40486	0	47608	54539	61487	46607	66557	116040	10451	115070	111970	253690	232770	194700	64336	75921	77359	122970	109900	118910	156750	69387	159930	34915	85190	35943	74780	82805	86506	tr|A0A2K3CNH7|A0A2K3CNH7_CHLRE
1335800	1245700	1299000	1385100	1333400	1231600	1209600	972440	1049600	1830700	1820900	1757800	1618400	1409800	1572600	428030	1801000	1777500	2319900	1988500	2022500	1137400	1235600	1162200	1279200	1399600	1352700	1502300	1581900	1283800	879980	921830	905930	924930	839350	821110	tr|A0A2K3CNJ5|A0A2K3CNJ5_CHLRE
159230	149520	200180	323210	301800	296120	193950	184320	215750	269770	259070	320140	201480	391020	230400	37337	374810	177830	463590	533470	510410	159220	183070	241960	398030	355930	387390	346050	361370	379560	233450	306570	204180	273120	245250	276580	tr|A0A2K3CNK2|A0A2K3CNK2_CHLRE;tr|A8J1T1|A8J1T1_CHLRE
28307000	26163000	27498000	25721000	20091000	20177000	20641000	21882000	22820000	12314000	12329000	12882000	25347000	28769000	29312000	7463400	33259000	30528000	32547000	32084000	29427000	14352000	15837000	14368000	19499000	19879000	19040000	18741000	19030000	17841000	13816000	13786000	13653000	14736000	17829000	13704000	tr|A0A2K3CNK7|A0A2K3CNK7_CHLRE
41613	76978	68914	73075	71167	69959	47039	217290	182360	40877	37064	48020	190840	211710	181100	35246	37058	148700	92325	151640	166590	47247	117530	50195	139420	144890	116580	118470	118080	96490	62238	40711	90949	151330	63314	108080	tr|A0A2K3CNK8|A0A2K3CNK8_CHLRE
394070	474710	196820	675630	727640	676390	923530	1044300	813970	767230	771230	774510	668010	631590	895680	215270	745200	638340	912870	833250	852540	271720	304550	398820	697970	691680	645450	748690	861850	751300	449910	401530	443320	401970	512440	604210	tr|A0A2K3CNL9|A0A2K3CNL9_CHLRE;tr|A0A2K3CNL2|A0A2K3CNL2_CHLRE
210240	83078	66942	203990	56121	146850	62804	86513	235340	235960	61552	212150	312020	247570	241150	52006	176430	189580	328560	248110	326660	185660	193690	190470	256520	77632	76273	238710	213000	217030	151260	181440	147540	129700	221880	193500	tr|A0A2K3CNM3|A0A2K3CNM3_CHLRE
242070	192790	227840	118960	98892	156720	178420	139770	129970	20727	17388	20364	130780	23354	51729	39994	174740	171910	187970	316670	270460	89547	92164	79879	271560	136720	273160	264390	266800	251210	201780	186290	200960	153010	246990	292430	tr|A0A2K3CNM5|A0A2K3CNM5_CHLRE
38472000	32761000	36561000	30926000	25368000	28678000	28009000	27226000	27162000	21458000	19803000	19106000	26918000	29136000	22350000	7816700	33858000	32386000	42916000	37672000	34985000	17987000	23075000	20635000	26222000	27534000	27428000	22947000	26908000	23446000	20115000	19656000	20243000	24230000	23336000	25280000	tr|A0A2K3CNN3|A0A2K3CNN3_CHLRE
246200	165250	210680	522520	493310	491790	588550	633070	688040	336810	479540	504250	383410	475020	471950	40746	360280	370400	423920	456720	499310	215010	225320	286580	486760	633530	606510	476250	516480	492080	339490	318110	333080	554010	503570	532970	tr|A0A2K3CNP4|A0A2K3CNP4_CHLRE
1593700	1350900	1166800	1140100	1089600	1086000	882520	1060000	1022200	1981100	2007300	2036800	1243500	1667600	1365700	429350	1551000	1160900	2835100	2116000	2350000	1406800	1558900	1231700	1923400	1767400	2075500	1792900	1646900	2053100	1054900	1201100	1120800	1334600	1597700	1239600	tr|A0A2K3CNQ0|A0A2K3CNQ0_CHLRE
7974200	7893800	8379900	6669200	6009400	6234100	7780400	7024600	7824700	5310300	5278300	5358800	9012500	8841900	9100700	1997200	9543900	9237200	8379500	7639100	7803300	4329600	4690100	4457200	5735500	5508300	5084900	5868200	5633600	5272100	4259000	4379600	4222400	4962300	5185600	4763600	tr|A0A2K3CNQ9|A0A2K3CNQ9_CHLRE
15759000	20917000	20027000	11972000	12788000	11347000	13866000	15735000	14561000	8393600	11575000	8966200	18255000	17706000	15296000	4070400	21424000	22170000	15501000	16892000	16168000	8841600	9709600	9149200	11634000	11861000	12177000	10062000	10474000	11595000	7991000	8677600	8944500	10571000	8929100	11431000	tr|A0A2K3CNR2|A0A2K3CNR2_CHLRE
449900	427980	527690	369760	277570	339570	373990	420700	410600	388880	356900	347860	384570	383460	342160	115990	483200	498400	396860	377310	360490	215550	218320	205000	277690	331340	295940	269470	264460	280330	162850	175930	156260	275300	237790	207690	tr|A0A2K3CNR3|A0A2K3CNR3_CHLRE
107600	81237	102360	124790	133280	77229	172210	132650	165380	218620	225900	270320	181290	195830	223280	21216	164000	205200	285520	266350	258270	134450	144230	140850	137690	117430	137570	183410	145550	145460	42080	113130	101560	61251	126910	98517	tr|A0A2K3CNS4|A0A2K3CNS4_CHLRE;tr|A0A2K3CNT0|A0A2K3CNT0_CHLRE
398480	609550	674780	406030	379950	725540	278550	294930	255960	909860	829000	820500	477860	401100	678040	101230	657830	613160	928450	604550	478080	443630	501150	422420	649800	682950	535190	472900	503760	459520	463950	390070	470350	455940	371810	266000	tr|A0A2K3CNS7|A0A2K3CNS7_CHLRE
485160	471450	577570	498690	300310	534480	470190	450790	361490	481460	477370	667210	456040	500050	645580	122930	410120	504220	612680	701820	615320	279840	293990	254570	453660	457390	322750	370650	461930	421650	271280	326450	276560	395490	196180	258760	tr|A0A2K3CNT1|A0A2K3CNT1_CHLRE;tr|A0A2K3CNT9|A0A2K3CNT9_CHLRE
63526	53536	44241	35194	35134	48059	24695	0	0	0	10530	16433	28148	9063.7	38038	0	30260	5617.3	0	0	0	0	0	0	0	0	0	0	48425	0	0	0	0	0	0	0	tr|A0A2K3CNT8|A0A2K3CNT8_CHLRE
0	0	0	0	0	0	274360	0	226130	0	0	7387	0	0	0	0	0	209440	49244	39801	41577	35849	28109	15709	41166	111430	131900	113200	42813	41702	26239	24792	28818	23440	99936	26041	tr|A0A2K3CNV4|A0A2K3CNV4_CHLRE
0	0	0	33409	21848	28646	28904	30194	31790	22021	14604	14999	151720	25469	0	6632.6	16611	52682000	34327	23598	31393	21215	17685	16448	30463	30746	29482	40812	35782	39278	26806	30818	22703	37141	38068	35898	tr|A0A2K3CNW5|A0A2K3CNW5_CHLRE;tr|A0A2K3DJC8|A0A2K3DJC8_CHLRE;tr|A0A2K3DJE5|A0A2K3DJE5_CHLRE;tr|A0A2K3DJD1|A0A2K3DJD1_CHLRE
6995200	6205800	6926600	6018500	5822500	6445000	6044900	6284300	6542200	6211100	6553700	6545700	8345300	8459500	7963900	1814900	8285300	7868600	12854000	12568000	12106000	6058500	7188900	6864700	7644700	6867600	7190900	7625600	7792300	8268300	5650900	5563900	4879000	4637900	5332600	5093900	tr|A0A2K3CNY6|A0A2K3CNY6_CHLRE
76407	59042	45834	73712	54252	183460	225550	195290	164690	42902	36973	27034	90775	163840	270640	41971	152440	84633	321290	277510	364730	72078	127640	116520	219170	215150	163670	109260	125950	102010	59304	23882	86197	59266	118800	76457	tr|A0A2K3CP02|A0A2K3CP02_CHLRE
390900	440350	605340	711380	725590	688520	1118300	1095300	1170800	421880	389430	489540	884170	907500	1209800	161440	962600	983960	636880	579660	539300	325220	414940	390450	503270	366910	457570	436740	391550	420380	281800	249280	201340	364120	353590	325160	tr|A0A2K3CP12|A0A2K3CP12_CHLRE
164720	141990	178440	313550	159410	168880	0	0	145340	0	185150	0	200060	209920	550740	101350	211640	204400	298710	228540	240050	0	0	68316	0	0	0	0	0	0	0	0	0	0	0	0	tr|A0A2K3CP17|A0A2K3CP17_CHLRE
1069800	1252400	1504500	835470	737220	601620	819500	844360	1008000	398820	323970	509360	1021600	908440	996170	209780	1506400	1399200	1094900	1115200	683450	272970	304950	347840	793880	483300	385730	729540	418330	677800	475010	412250	316170	784910	368100	467880	tr|A0A2K3CP26|A0A2K3CP26_CHLRE
717190	530190	798160	720500	674820	320770	486510	522130	678150	329330	718050	455130	584630	583340	601440	213940	1017800	1010900	784330	696140	721020	463810	210590	220170	893440	479270	834310	464750	407060	674410	472750	258910	508040	538710	782640	794900	tr|A0A2K3CP33|A0A2K3CP33_CHLRE
2246400	2141200	2288600	1591000	1502000	1566800	1712600	1947000	1941600	1234100	1144100	1288400	1806800	1860200	1847600	520150	1750000	2033300	2477500	2136000	1963000	1175100	1387900	1329400	1497200	1582500	1259800	1573200	1577300	1650300	1274100	1298800	1257700	1377400	1313400	1403600	tr|A0A2K3CP34|A0A2K3CP34_CHLRE
386650	369290	426370	621690	649870	657220	747670	820770	744780	253730	236760	205520	658880	556810	513030	136770	603660	518170	684110	663320	786390	332270	318630	281610	551830	619630	602550	472480	532040	517880	361460	423370	463130	497640	610730	630860	tr|A0A2K3CP35|A0A2K3CP35_CHLRE;tr|A0A2K3CP43|A0A2K3CP43_CHLRE
38239	62927	102890	96618	69539	87385	34589	48022	63837	162240	135480	143560	43679	58715	58648	19433	50818	52719	171720	195400	121380	94512	51888	81141	90916	95043	126590	110400	80604	102190	49797	80556	81556	90482	85020	62329	tr|A0A2K3CP38|A0A2K3CP38_CHLRE
67971	62252	67243	149120	128990	130300	166020	168980	150740	26392	42081	57072	98150	84091	66248	13751	80442	80374	114840	111430	140270	41247	52850	48824	98576	109950	124140	149870	134680	138950	70635	67736	73699	209870	225330	225330	tr|A0A2K3CP46|A0A2K3CP46_CHLRE
434150	477640	1064500	433010	435720	479170	342370	355850	274720	483620	572950	390260	1399800	1236700	1456200	435670	1793200	1707300	2641000	2164600	2273900	1327100	1566400	1517700	1919100	2105100	1775600	1938300	2056900	1705400	1292800	1374900	1386700	1024300	1290000	1533400	tr|A0A2K3CP83|A0A2K3CP83_CHLRE
0	0	0	0	0	0	0	115010	0	117370	122970	129000	148350	141130	126270	40478	166080	183580	0	0	150900	73655	0	114860	176270	192170	131940	160270	121630	117920	95828	88801	84711	0	0	0	tr|A0A2K3CPA9|A0A2K3CPA9_CHLRE;tr|A0A2K3CP88|A0A2K3CP88_CHLRE
102060	131950	19226	27913	7066.4	101490	135090	10188	9107.9	5725	33127	0	0	9827.4	0	2108.7	5052.1	7294.2	62681	42892	61744	83635	75378	116720	85027	69845	8688.8	70778	85078	5548.1	39039	65924	60427	68676	84760	5820.4	tr|A0A2K3CP97|A0A2K3CP97_CHLRE;tr|A0A2K3CPA1|A0A2K3CPA1_CHLRE
859720	778630	745460	900110	533250	746570	1150200	863840	1263400	461350	303530	269790	1056300	1184000	1284800	191030	741750	480440	1152600	1031800	1118300	688660	799970	813940	733180	865060	953620	850480	1004700	981380	560650	642600	449750	578820	400460	430830	tr|A0A2K3CPA4|A0A2K3CPA4_CHLRE
57632	31220	56441	102090	85259	103690	229790	143920	126090	96627	152840	193700	165290	157260	136590	18123	81209	54161	43065	38658	87202	28737	52435	38099	46870	95992	101630	77641	98680	66078	38930	20608	32743	69554	48874	15933	tr|A0A2K3CPB5|A0A2K3CPB5_CHLRE
1973200	1934000	2177000	1357100	1304300	1459900	1666600	1644300	1791500	1297700	1518800	1316400	1855300	1869800	1824000	415640	2200000	2211500	1997800	2127600	2231500	1127300	1117900	1199300	1221500	1260300	1363100	1368600	1294200	1275500	859370	886140	1015600	1378200	1275300	1261900	tr|A0A2K3CPC6|A0A2K3CPC6_CHLRE
74031	128510	131240	62434	59633	50323	75100	31278	57329	28105	68800	102990	37161	66220	0	18637	60226	97686	150610	96902	113280	53601	79667	42833	121540	57763	62761	56156	82282	78799	52625	70582	54813	87279	72960	49875	tr|A0A2K3CPC7|A0A2K3CPC7_CHLRE
0	0	0	27049	0	0	0	15511	17677	0	8805.2	0	0	0	0	0	0	0	54950	45541	41520	0	26227	13779	37843	42818	40943	37640	52356	37251	14000	26483	12188	41967	18078	46472	tr|A0A2K3CPC9|A0A2K3CPC9_CHLRE
406450	355790	348670	203720	243230	329060	390480	390320	415480	175840	237770	210920	339400	353170	437640	68092	485850	432280	619780	563240	598770	332750	333380	342150	409140	405660	420350	342640	426800	360160	243540	292020	222900	388020	402550	408650	tr|A0A2K3CPD5|A0A2K3CPD5_CHLRE
103280	163370	149090	127400	61120	66744	54978	111090	133280	31246	44069	36463	113490	121800	114820	18014	67423	109250	150590	142720	146330	87831	73336	90300	127520	112240	115410	107940	107060	72643	71289	70630	76076	109440	104560	117600	tr|A0A2K3CPE2|A0A2K3CPE2_CHLRE
0	0	0	0	0	0	0	33713	0	0	0	0	62015	6232.8	56797	0	4197.5	81758	72841	70218	54008	34369	40540	38033	48062	40938	54196	52097	56651	58989	47044	35416	43051	42862	43204	41463	tr|A0A2K3CPE6|A0A2K3CPE6_CHLRE
16457	104740	147350	141430	52235	132400	124010	137990	138150	20635	58044	98967	185580	214420	173300	8860.9	171280	140910	147410	62407	148780	107810	128650	102700	189610	149000	61781	220400	165710	118740	51711	90875	116340	143500	123480	109890	tr|A0A2K3CPE9|A0A2K3CPE9_CHLRE
2220400	2078800	1641300	2042400	1913000	2162700	2707700	2476600	2879900	770360	687940	1009900	1329800	1286600	1203800	487840	2171100	1867100	4336200	4146900	3773700	1340500	1412400	1399000	5865400	5489100	4668100	5999900	5679200	5433900	2516000	2670700	2686800	7751600	7392700	6461600	tr|A0A2K3CPG2|A0A2K3CPG2_CHLRE
129900	0	104700	174270	0	0	0	0	0	129430	99105	176610	0	188570	108050	0	0	246380	282350	433820	246710	143290	128820	111290	222020	264030	211370	264770	193500	183840	108880	126950	90834	233210	169040	244870	tr|A0A2K3CPG8|A0A2K3CPG8_CHLRE
1242500	1052300	1262800	1870500	1707000	1725800	2040000	1400700	1722000	2171900	2273500	2267300	2218800	1934400	2265900	342290	1819700	1848500	2395000	2103800	2096100	1166500	1192600	1128000	1955800	1934300	1381100	1980800	1609500	1673100	1003900	861990	947550	1284500	1380500	1022100	tr|A0A2K3CPH2|A0A2K3CPH2_CHLRE
38947	40404	43027	63102	22754	26218	80638	77820	33409	4491.4	0	0	49926	38464	34962	0	0	51590	21230	108290	57456	10701	8968.3	31931	66240	88571	120610	80478	116800	78966	62144	40846	66930	51134	93723	70415	tr|A0A2K3CPH5|A0A2K3CPH5_CHLRE;tr|A0A2K3D5B0|A0A2K3D5B0_CHLRE;tr|A0A2K3E875|A0A2K3E875_CHLRE;tr|A0A2K3E864|A0A2K3E864_CHLRE;tr|A0A2K3DUE6|A0A2K3DUE6_CHLRE;tr|A0A2K3CPH3|A0A2K3CPH3_CHLRE;tr|A0A2K3DEK6|A0A2K3DEK6_CHLRE;tr|A0A2K3E862|A0A2K3E862_CHLRE;tr|A0A2K3DZF5|A0A2K3DZF5_CHLRE;tr|A0A2K3DFY2|A0A2K3DFY2_CHLRE;tr|A0A2K3D5H9|A0A2K3D5H9_CHLRE;tr|A0A2K3DEK2|A0A2K3DEK2_CHLRE;tr|A0A2K3E304|A0A2K3E304_CH…
48977	47380	37457	36820	43570	80108	43965	171400	39887	49642	79016	66609	94728	32290	45792	6546	33891	23596	75675	132330	174480	35883	110800	122390	108480	110710	136580	45852	51300	153570	42471	75329	47333	106900	40911	72977	tr|A0A2K3CPI0|A0A2K3CPI0_CHLRE
124140	125950	68734	90594	0	50620	73855	61194	53832	161420	98739	113820	122330	103450	93549	37333	125230	72105	210970	199320	234910	87719	55171	16115	179830	122000	132550	199770	141100	125750	86208	49468	103640	75067	76961	35692	tr|A0A2K3CPK4|A0A2K3CPK4_CHLRE
131960	13774	0	0	0	0	0	0	0	11271	11467	9732.4	0	0	0	0	0	0	32464	76900	126400	0	0	20797	0	0	0	0	0	0	17280	0	0	25617	0	17744	tr|A0A2K3CPL3|A0A2K3CPL3_CHLRE
973260	861310	890440	1024100	848650	841640	1232200	1051000	1323300	710050	729510	682960	1094200	1044500	1010500	232350	1070900	927490	1008700	845690	783390	432900	477700	270870	738360	616220	561030	775980	697830	741520	534550	485380	546180	530990	563660	510940	tr|A0A2K3CPM2|A0A2K3CPM2_CHLRE
217550	279740	169080	156030	130030	156170	94227	234660	106400	377590	553550	916930	145270	100010	124050	16959	78660	324920	343820	380460	503160	158800	268050	177590	398750	461110	303760	569670	246490	349160	167660	256410	163840	363310	258520	195370	tr|A0A2K3CPN0|A0A2K3CPN0_CHLRE
106790	170500	184390	200490	260210	170070	83550	116350	50774	108490	106690	102680	133300	145660	339240	53427	412860	223250	220960	271620	337620	85336	99782	137220	167460	79898	253390	399530	182040	158190	128040	96533	136090	50489	141450	170810	tr|A0A2K3CPN1|A0A2K3CPN1_CHLRE
1786200	1917600	1952500	1125600	1123300	1082400	1117200	938410	1151200	822980	803940	925340	1533100	1644200	1422000	435290	1704900	1823600	1476100	1395500	1475000	742070	699000	867380	1142000	994490	1089800	1136400	1206000	1239700	909100	912530	1004300	941790	739020	857660	tr|A0A2K3CPQ6|A0A2K3CPQ6_CHLRE
394680	385450	444160	333670	287060	484920	432590	420680	430410	412790	422850	397610	522140	509090	486060	137020	660290	595910	751730	649160	696920	373590	383750	247800	578250	478590	584570	499780	508240	323190	272510	200710	347470	432600	477080	401800	tr|A0A2K3CPQ8|A0A2K3CPQ8_CHLRE
131390000	116610000	119580000	72677000	72646000	84821000	79064000	80678000	88564000	66162000	71452000	61969000	58038000	67328000	71700000	22907000	93120000	96336000	85840000	83031000	75829000	37614000	40579000	43645000	57543000	58059000	56417000	54121000	53213000	54802000	41650000	40626000	42577000	50446000	47297000	56034000	tr|A0A2K3CPR8|A0A2K3CPR8_CHLRE;tr|A8JDE3|A8JDE3_CHLRE
1293400	1254300	1430600	2912100	2416700	2720500	3555700	3028000	3131700	2215100	2415100	1902600	3250600	3104000	3277800	591280	2087600	2154400	2478500	1692600	2272600	948550	1800000	912190	1705000	1749900	2348300	2107400	1985700	1775700	1277900	1581400	1365900	2420100	2139600	1770100	tr|A0A2K3CPX5|A0A2K3CPX5_CHLRE
3057300	2718100	2895800	2330400	2294100	2006200	2420600	2376500	2280100	1130300	1219000	1285300	2652700	2597300	2511900	633410	2798000	2858600	2888800	2534400	2581600	1388700	1339700	1325400	1867600	1866400	1873800	1875300	1879500	1805200	1416000	1404700	1414400	1683100	1659300	1561200	tr|A0A2K3CPX6|A0A2K3CPX6_CHLRE
0	0	0	0	0	0	0	0	0	54607	64174	49082	0	0	0	0	0	0	0	0	0	0	31116	0	25252	0	66289	52518	71822	88983	25752	27290	0	0	22054	0	tr|A0A2K3CPY6|A0A2K3CPY6_CHLRE
47717	46618	66396	9419.1	28773	37899	0	0	33255	23739	39183	0	56790	45295	9448.2	12783	47248	33343	18223	26951	40810	30148	9678.4	42398	11110	13670	39440	48136	44457	37479	34266	34647	14220	48216	31540	25511	tr|A0A2K3CQ07|A0A2K3CQ07_CHLRE
695820	392730	474160	793140	479210	529900	535480	767440	561550	368540	406180	419000	684410	128930	1274400	151530	813450	833850	1371900	954230	772910	193930	424300	502570	294580	477010	484080	492110	665220	0	360340	491740	567000	514240	0	441660	tr|A0A2K3CQ11|A0A2K3CQ11_CHLRE
103590	111030	366270	197790	538510	678460	393580	341070	389540	484470	477850	72089	761100	271320	181420	251120	457850	484870	197640	202270	693120	80903	0	0	156700	150330	78937	580350	202350	383980	64079	89749	191550	112760	107880	0	tr|A0A2K3CQ16|A0A2K3CQ16_CHLRE
1500800	1653200	1671300	3196500	2786000	2877100	3990300	3495800	3727700	2054900	2235800	2255400	2242800	2500500	2741100	543000	2248900	2413400	3551100	3423900	3173900	1933400	2118100	1805700	3292100	3023500	3144000	2570300	2783800	2851300	2068100	2048500	2169900	2806500	2956200	2924000	tr|A0A2K3CQ27|A0A2K3CQ27_CHLRE
0	0	42868	134090	159040	106180	199390	0	105110	52774	44914	58629	163530	299220	345870	39892	113160	0	132770	189460	171580	142000	108640	159330	115180	173080	169040	137140	180700	160020	111640	67522	133930	127360	88809	27630	tr|A0A2K3CQ32|A0A2K3CQ32_CHLRE
30540	75913	28276	57585	29386	67517	77320	23599	94746	49459	13978	14475	89229	91603	27485	24331	66923	29124	0	80917	25633	0	0	0	0	15624	59812	0	0	64608	0	32845	30302	39750	0	82826	tr|A0A2K3CQ38|A0A2K3CQ38_CHLRE;tr|A0A2K3CQ40|A0A2K3CQ40_CHLRE
2615700	2396900	2777400	1794300	1752800	1719300	2693900	1743800	1937400	1043100	970420	964430	2507600	2578700	2639300	466180	2743100	2393300	2962400	2525800	2248400	1240900	1170100	1377600	1281900	1129300	1400900	1430000	1394800	1282000	676420	1164600	1070700	1582100	1725000	1552500	tr|A0A2K3CQ50|A0A2K3CQ50_CHLRE
353630	324640	249050	316600	313580	267800	448090	298540	292800	251390	270670	208100	473310	529230	341930	108980	310710	297220	818690	452480	386180	432100	414230	361350	485550	415800	430070	346980	336680	301390	232680	254570	152800	151460	149370	172160	tr|A0A2K3CQ53|A0A2K3CQ53_CHLRE
1225900	1052200	1404300	1175700	1101200	1089900	928670	782170	1349700	1123000	1116600	1108500	1173800	1199000	1175900	359730	1506900	1239900	1453000	1290200	1535900	856060	878390	975050	853710	992680	834760	755280	810780	814420	576490	549790	580200	880450	1035300	843360	tr|A0A2K3CQ57|A0A2K3CQ57_CHLRE
378470	322260	305620	267790	226820	190600	297670	257770	347240	128440	129610	125840	374620	391210	409010	69812	224450	297620	268960	234660	235660	163600	173360	205860	313350	299940	232270	310760	306500	401590	198410	297070	299540	236850	378720	228480	tr|A0A2K3CQ67|A0A2K3CQ67_CHLRE
395610	256810	328170	292720	253980	208910	317900	301300	381960	151740	186900	205690	346830	377610	240860	100120	369200	378120	583180	496680	468730	239900	277910	243520	329970	351550	323610	412660	404980	259750	257720	220100	201130	425020	389110	373300	tr|A0A2K3CQ80|A0A2K3CQ80_CHLRE
260100	246810	310650	404290	329800	377890	265080	259790	262510	670440	678040	700620	353240	404580	324750	59110	181320	371530	519900	450530	445280	173540	266980	257660	321900	289220	296640	274420	282950	229590	181860	213450	167670	224190	209430	191230	tr|A0A2K3CQ83|A0A2K3CQ83_CHLRE
1426200	1331800	1369700	1231100	965280	957520	1259500	668640	612550	1373000	1206800	1447000	1516400	1409600	1569700	450370	898280	2019300	1004800	630550	1063800	575200	627290	560490	739320	680790	329200	430310	379390	415490	389350	466030	363640	500780	404950	391640	tr|A0A2K3CQ85|A0A2K3CQ85_CHLRE
0	0	0	6600.6	0	8468.1	10352	9237.1	11224	6210	0	7848.6	0	0	0	0	0	0	9446.9	11134	29221	5987.1	7375.1	0	31484	8625.8	28122	14413	29044	26617	7652.2	7319.2	8845.3	23721	26388	9274.8	tr|A0A2K3CQA0|A0A2K3CQA0_CHLRE
2043300	1756400	1698500	1419900	1282900	1404700	1215700	1120300	1267200	831850	855080	900060	1348200	1491300	1499900	443280	1870300	2082300	2859400	3164300	3001700	1805900	1789600	1754100	2230800	2220900	2328400	2396000	2299700	2055500	1647100	1677700	1431500	2258200	2079100	2121100	tr|A0A2K3CQA5|A0A2K3CQA5_CHLRE
1632900	1619000	1463900	1239400	1166700	1127000	1657600	1462300	1505300	818840	792670	812760	1488500	1530600	1408400	355170	1604900	1617800	1420500	1476100	1449100	797290	717370	857470	705740	602110	715460	622710	682160	535520	565950	619530	550700	774010	802850	795870	tr|A0A2K3CQA7|A0A2K3CQA7_CHLRE
181830000	186820000	186090000	139650000	130950000	126780000	173580000	154860000	164920000	120190000	117660000	119800000	139140000	136430000	138400000	42737000	181890000	186140000	163500000	151420000	147440000	71210000	76561000	73905000	107350000	106580000	101270000	105530000	106050000	98707000	83554000	81914000	80675000	98150000	93975000	95437000	tr|A0A2K3CQC6|A0A2K3CQC6_CHLRE
0	0	0	449680	269660	529600	390510	425730	449680	120710	0	196490	286230	180680	0	69869	0	0	1035400	997120	992830	643620	301830	325430	885600	809890	1147700	680350	832330	721050	665300	688960	418620	822290	833280	1188000	tr|A0A2K3CQC7|A0A2K3CQC7_CHLRE;tr|A0A2K3CQD0|A0A2K3CQD0_CHLRE
56701	43438	85594	184640	365640	78046	121880	218660	101530	95973	84774	163140	182700	109380	268340	6115.4	111730	291720	362560	372760	261260	142530	230850	153060	209520	142970	219350	154800	231900	176520	107190	181670	136270	130620	237060	159230	tr|A0A2K3CQD4|A0A2K3CQD4_CHLRE;tr|A0A2K3CQC9|A0A2K3CQC9_CHLRE;tr|A0A2K3CQD2|A0A2K3CQD2_CHLRE;tr|A0A2K3E585|A0A2K3E585_CHLRE
379470	350680	310870	345550	472030	317430	352900	446590	401050	675970	629120	655700	662390	721550	689360	112520	695900	697970	755810	552110	642750	301840	404770	327670	508100	563850	544200	559070	549060	509110	304060	355500	282270	503660	496120	462330	tr|A0A2K3CQD5|A0A2K3CQD5_CHLRE
2208300	1644800	1724500	2123000	2254400	1663300	2436100	1907800	2595200	1268200	1465300	1233100	1936600	2145000	2326500	539120	2315900	2542900	3141600	2433100	2504700	1387700	1095300	1201500	1712200	1556500	1417900	1512700	1145900	1150500	824410	978990	800130	1706400	1910500	1644100	tr|A0A2K3CQE6|A0A2K3CQE6_CHLRE
40068	41542	40814	49768	76986	109570	0	41222	0	109060	94610	95490	132690	120950	106390	7500.4	112150	80999	62061	74719	74657	46992	38435	62738	0	92739	41121	45441	43657	49406	20002	61015	0	63724	0	45914	tr|A0A2K3CQE7|A0A2K3CQE7_CHLRE
2128700	2264000	1739600	1999300	1780900	1898000	1357500	1736000	1828900	4716900	4903000	5005500	1555600	1682200	1629200	444590	1992700	2112000	5340000	4869700	4846600	2732000	2744000	2851500	3490300	3417500	3514200	3429800	3221800	3467200	2641200	2465900	2430300	3504900	3424600	3600500	tr|A0A2K3CQF4|A0A2K3CQF4_CHLRE
19269	65637	2204.4	0	0	40981	29975	37649	0	181460	84157	109210	33342	70932	69153	893.7	30563	62006	68651	38437	34653	0	23856	0	18866	26648	22984	0	29314	15353	0	18051	14634	2647.4	2240.4	0	tr|A0A2K3CQF6|A0A2K3CQF6_CHLRE
706380	1069000	968280	572180	522550	585290	718740	490970	394470	846000	878200	743520	775600	1179100	1243600	301110	1495500	1521800	2194900	2121500	2179800	992980	1163500	1167300	1513300	1488000	1429900	1425600	1205500	1313200	1109200	1023300	1121900	1314300	1292200	1209600	tr|A0A2K3CQF7|A0A2K3CQF7_CHLRE
0	411040	658900	405690	315560	361040	616270	577280	666070	59749	320800	319260	824570	898000	1041900	30447	905380	1052500	881980	737300	461770	450680	506720	451380	549210	503390	629410	597120	533710	697760	96184	464460	283380	499640	419130	492600	tr|A0A2K3CQG2|A0A2K3CQG2_CHLRE
0	0	27766	0	0	20416	0	0	0	23629	27064	27163	0	0	0	0	0	0	43205	36689	36156	17424	16915	19285	21500	25538	25293	25573	19992	16385	15217	10477	19017	15550	23348	20135	tr|A0A2K3CQG3|A0A2K3CQG3_CHLRE
182450	184140	53075	29422	86268	45960	65358	43649	0	93771	79061	39220	49443	76440	151650	21772	59562	107640	332520	391270	273690	148660	216030	52551	152430	183560	120830	187540	205490	345320	117930	105960	124180	41392	46195	40071	tr|A0A2K3CQG8|A0A2K3CQG8_CHLRE
98416	117530	74284	92513	102640	102180	51171	107450	114680	94778	140770	168150	147660	71248	103170	10116	121870	92982	170920	163380	202940	24055	42813	39830	88650	150540	188480	145060	129500	177080	122980	62866	64559	74498	55687	103850	tr|A0A2K3CQH2|A0A2K3CQH2_CHLRE
14367	0	20792	0	17447	21538	21105	32542	23200	8447.3	7957.2	5530.3	0	13143	11506	0	0	8497.3	0	19287	0	0	5101	16143	9500.6	0	4962	0	9396.4	4404.4	8632.2	11610	7886.1	0	7816.5	0	tr|A0A2K3CQH4|A0A2K3CQH4_CHLRE
495890	488570	514080	586380	435710	566880	616790	721230	584690	427350	443540	401210	726580	764130	715000	47429	477060	526500	605490	682340	500580	314220	247010	369240	581440	444470	451200	400320	329330	520020	232940	242630	340290	389470	291820	209500	tr|A0A2K3CQH8|A0A2K3CQH8_CHLRE
889250	932300	893480	811140	832220	804720	751710	808180	760470	996700	1178400	1056600	900080	931620	1064400	272290	1232100	1019800	1126200	1097600	1120500	548780	729030	592270	577050	682660	723820	755150	699300	765460	432330	594220	522100	407870	351600	366220	tr|A0A2K3CQI1|A0A2K3CQI1_CHLRE
2562400	2656300	2842500	1762600	1656600	1372400	2085500	1965400	2381200	977810	853570	722960	2153300	2029000	1842000	729210	2915500	2986000	2154500	2360700	2191700	1549300	1463900	1411400	1861300	1722200	1944800	1636600	1794000	1300700	1638900	1514100	1136000	1355300	1404300	1370500	tr|A0A2K3CQJ1|A0A2K3CQJ1_CHLRE
0	108980	73060	0	0	73480	287300	330710	350700	124110	68213	0	384500	240050	375580	12039	0	0	458270	458700	407630	409130	380020	306140	216370	56447	230560	218380	331680	326450	212140	176520	193010	32538	121610	39396	tr|A0A2K3CQJ9|A0A2K3CQJ9_CHLRE
424390	892100	654430	1564100	1449800	1302200	1494000	1476700	2012600	1114600	1371100	1219400	1683200	1628500	1874100	380860	1498500	1221800	1961700	1651100	1533000	1118500	984300	1218600	1448300	1510100	1560300	1352800	1257800	1417500	758200	833090	524800	1877400	2073600	2029500	tr|A0A2K3CQK5|A0A2K3CQK5_CHLRE
274590	348350	385860	424180	300780	357660	267340	299720	83452	601900	480760	578310	302050	288070	362720	92922	359050	476880	601440	375020	370590	324100	313400	293720	314220	382870	420980	420820	447820	393180	244590	224300	326230	238590	207500	317810	tr|A0A2K3CQK6|A0A2K3CQK6_CHLRE
2771100	3169600	3265600	3001800	3526100	2161400	3277300	3154200	3398200	2317100	1781300	2163200	2215700	2592800	3208300	793990	3152600	3280400	3273500	2568700	2396500	1351200	1501600	1583300	2180900	1399900	2185100	1770900	1696400	1095700	1317100	1064600	1364000	2556700	2541500	2603700	tr|A0A2K3CQK9|A0A2K3CQK9_CHLRE;tr|A0A2K3CQL4|A0A2K3CQL4_CHLRE
117330	173830	246590	118130	113890	114070	82224	181490	176590	663260	636880	706860	91985	99947	184790	10562	129760	131640	201850	169530	157150	53537	57304	104510	133390	174280	259620	208680	133530	257370	50060	182800	167000	49370	73648	66590	tr|A0A2K3CQL0|A0A2K3CQL0_CHLRE;tr|A0A2K3DAY9|A0A2K3DAY9_CHLRE
865870	748140	928290	387940	317830	496040	445090	413220	411940	388370	532160	411900	412940	312530	417980	123670	433120	442610	995650	804500	777040	487150	493080	402380	519920	644920	559660	584760	561390	536420	425310	368250	245100	682820	408180	474510	tr|A0A2K3CQL5|A0A2K3CQL5_CHLRE
1042900	1022600	920320	397190	450580	428900	308970	480720	304530	647300	671100	692970	326650	375420	372700	151010	584640	558860	1212900	1107600	1139300	562550	541560	583910	831960	824890	836900	767010	775720	735390	471990	501670	534510	800860	692430	763630	tr|A0A2K3CQL7|A0A2K3CQL7_CHLRE
53737	37725	38614	33591	50743	34471	35399	0	33320	119670	76145	59194	0	0	53131	0	55395	48953	0	0	0	0	0	0	0	30541	0	26056	0	0	0	12507	0	0	0	27005	tr|A0A2K3CQM2|A0A2K3CQM2_CHLRE
94616	75222	83836	86104	56053	67050	121770	101350	152810	93586	85203	56999	106200	154720	150760	28821	126100	153700	194120	160540	183420	119300	108530	108660	72558	0	75498	94466	103510	79170	67856	53507	0	63490	66850	78449	tr|A0A2K3CQM5|A0A2K3CQM5_CHLRE
1765300	1453700	1545300	1542200	1188900	1064700	1161300	1071400	1264800	2762800	3085800	3091300	1497000	1255800	1407000	349350	1587300	1614200	1671600	1534400	1462200	937360	904890	975430	1184600	1114600	993490	1224200	1200100	1058300	808560	798230	771050	1086300	1001000	1010700	tr|A0A2K3CQM8|A0A2K3CQM8_CHLRE;tr|A0A2K3CQJ6|A0A2K3CQJ6_CHLRE
1646600	1635100	1407800	1879900	1595100	1447500	2274900	2090200	1992400	938940	1058100	1212400	1840100	1769500	1838600	333640	1804800	2015900	1034300	1142100	1130800	398930	399820	378660	983950	815050	616800	464960	741560	670110	440880	698620	302860	812100	458640	541610	tr|A0A2K3CQP3|A0A2K3CQP3_CHLRE
917300	846740	807790	676100	826720	564650	553780	485390	495010	1256400	1238500	1507500	593180	623500	523630	90437	382690	322250	1652300	981290	1038700	279900	402340	401100	836520	1105800	919480	1063700	850070	1043000	670570	636850	405220	456480	640170	311300	tr|A0A2K3CQP7|A0A2K3CQP7_CHLRE
180660	216500	274240	276420	198550	265950	348210	277690	267580	175750	201950	204700	322580	370470	373650	104200	392720	397190	290110	257370	263130	143490	157880	155580	272560	65672	107800	261530	226050	214880	135290	129360	141600	244290	254070	251090	tr|A0A2K3CQP8|A0A2K3CQP8_CHLRE
41190	19546	24665	69605	14759	13046	17258	42338	27557	83867	117240	98190	100540	136100	115100	27888	70902	33545	99072	0	59256	0	0	0	16307	73020	41007	46059	92656	102580	11742	27336	5965.7	0	0	32418	tr|A0A2K3CQR4|A0A2K3CQR4_CHLRE
215580	334080	362720	374870	484900	554260	60405	68333	29382	265830	316090	152810	222590	1246800	386550	21731	347060	210020	348120	324210	210630	119330	0	208990	419960	147060	414670	299610	359780	289230	366120	55742	108000	485950	503150	523950	tr|A0A2K3CQS1|A0A2K3CQS1_CHLRE
122770	135770	141620	141340	140330	136250	105000	99548	119360	109150	92267	109800	97435	66548	79847	24070	139620	104880	317400	290840	313170	160920	183380	159570	218370	225370	224160	207830	241160	215430	172750	157390	175130	226430	215200	217430	tr|A0A2K3CQS6|A0A2K3CQS6_CHLRE
196660	230100	260500	281530	199840	273310	242720	229390	308490	460870	663230	556540	318190	371480	401630	60250	305000	252230	780240	721730	650770	275600	372960	464710	600730	457020	542400	501000	603910	536140	362700	403080	403970	434810	289100	199320	tr|A0A2K3CQS9|A0A2K3CQS9_CHLRE
337590	267770	250840	512160	455200	378560	708550	699900	661970	211020	152490	144810	359010	637210	751430	135060	631920	669720	709240	625720	593630	238790	281690	235500	429510	436900	347220	124110	310130	242920	292030	291000	248410	388500	408850	419440	tr|A0A2K3CQT9|A0A2K3CQT9_CHLRE
311080	228910	394110	191160	117810	204710	143210	114100	57428	216630	210090	161000	240100	218330	148280	68310	277720	332140	540320	374770	352930	75514	112520	115590	352310	260100	315660	84611	214540	199860	232350	231130	223030	209330	255100	206160	tr|A0A2K3CQU1|A0A2K3CQU1_CHLRE
5331700	6040300	6196700	4930100	3779100	4400500	5921600	4644700	5027500	2709400	2226600	2695700	3466800	5743500	3402400	1468900	6522200	3520600	5960200	4600000	4926400	3026900	2665200	2456800	3589100	3824900	3917000	3645200	3374300	3733300	2245700	2374800	2065100	4307300	3967800	3663700	tr|A0A2K3CQU7|A0A2K3CQU7_CHLRE
18163	17837	17503	20616	17653	19701	19456	18664	17822	20456	22077	17591	14466	16621	13489	5901.2	22542	22461	54049	37866	44967	36637	40200	41462	40056	34763	39191	41329	42417	42225	29445	25505	25841	42395	42920	43350	tr|A0A2K3CQU9|A0A2K3CQU9_CHLRE
1323900	1763700	1994400	4537600	4126000	4214900	5806600	5466400	5508800	3452300	3825000	3214800	4348000	4162100	4199800	511910	2323800	2368400	4249000	3869500	3816800	2011200	2185400	2185500	4199300	4140300	4291200	3736400	3620200	3461200	2415400	2209100	2179900	4090800	4170000	4194000	tr|A0A2K3CQV3|A0A2K3CQV3_CHLRE
934990	983720	969430	1371500	1202700	1150600	1363700	1240000	1381800	1015800	1027700	1102800	1194700	1257000	1344800	236830	1348400	1460800	1858400	1826000	1916200	812590	796200	764280	1548700	1656400	1572400	1457300	1429800	1278700	1201800	1134100	1071200	1222800	1208000	1219600	tr|A0A2K3CQV9|A0A2K3CQV9_CHLRE
35659000	34444000	35700000	26486000	25478000	24464000	30669000	27501000	28863000	16245000	18376000	18903000	29191000	29108000	30759000	7855200	34611000	35044000	36239000	35841000	34587000	20191000	19035000	20991000	26511000	26769000	23488000	26605000	25262000	24784000	23012000	21907000	22293000	22950000	23331000	21480000	tr|A0A2K3CQW3|A0A2K3CQW3_CHLRE
102270	129100	103940	123860	97556	146120	102700	68036	111610	117630	79659	103630	109340	92427	139770	23910	150160	164490	148630	177450	142930	83399	0	60460	107130	77860	74133	103300	104530	93096	91482	44864	31424	80193	87920	104200	tr|A0A2K3CQX9|A0A2K3CQX9_CHLRE
291070	245650	244600	145070	261460	229350	186190	269740	342200	131020	138720	191530	232350	157700	79775	63564	369500	356520	162750	118020	132530	102560	150990	62564	87129	0	111940	0	77591	184100	145460	133540	139910	282530	107840	0	tr|A0A2K3CQY6|A0A2K3CQY6_CHLRE
188260	204920	201910	113080	145160	233870	160830	214540	241870	155670	160780	183120	247170	288040	318260	50286	343260	300570	0	0	201060	97452	0	0	144220	100280	0	101270	199450	72068	0	0	81991	0	0	0	tr|A0A2K3CQY8|A0A2K3CQY8_CHLRE
6530500	4774000	2926600	3330100	5569000	2641700	4603400	4154300	3580500	5104200	4927200	4868200	2036900	3542000	6809900	1008600	4649900	6881400	3245200	3260900	2835200	3183100	2954100	2904000	2408300	2395200	2676100	2159800	2569000	1836700	0	3420300	1893600	2507600	2273000	2188700	tr|A0A2K3CQZ2|A0A2K3CQZ2_CHLRE
158590	220330	250500	115130	103620	119320	114650	102730	159480	137540	100500	89096	130790	0	170320	30990	138160	215430	357450	263170	292720	64323	193470	62389	0	75278	54880	128490	0	48099	71171	119830	103990	134290	35912	39095	tr|A0A2K3CQZ3|A0A2K3CQZ3_CHLRE
977690	1095700	745580	751740	694480	692370	630110	558840	611330	660800	688430	721190	533300	599380	724900	49129	565380	850590	1716600	1563700	1565000	910980	983960	652730	1010600	1059000	1051300	1141200	1043100	1042000	795110	816090	832990	996300	666940	700210	tr|A0A2K3CQZ4|A0A2K3CQZ4_CHLRE
338260	159030	490250	195240	142240	108080	248390	118600	140780	295390	254900	178400	294340	216390	336950	24108	156900	166880	475350	178550	181880	190490	158290	282220	325530	440680	231220	116680	115450	215690	229720	91739	226270	118200	228240	242140	tr|A0A2K3CQZ5|A0A2K3CQZ5_CHLRE
553520	744210	423350	685600	500540	513530	550430	528750	560240	291930	427550	315590	755370	620420	712920	123920	864270	736860	258650	269020	423740	364890	96328	202160	163180	215680	210950	337800	357490	185090	258040	254600	376540	208270	251820	328980	tr|A0A2K3CR11|A0A2K3CR11_CHLRE
229330	326500	616850	474100	544600	559080	915650	588480	696900	467130	361530	489370	659030	616490	448770	112590	561370	243800	684680	626630	641210	368290	353730	249790	581450	551300	582620	590910	487080	475150	304220	355480	321650	544980	463480	543100	tr|A0A2K3CR15|A0A2K3CR15_CHLRE
81526	115930	134190	135070	205130	80863	94088	74770	224830	103710	117200	116690	243410	152660	325250	14154	77834	62193	333110	319980	332720	195590	215100	175060	281070	214030	177280	369200	305550	258470	197350	156840	193120	218710	198540	222930	tr|A0A2K3CR25|A0A2K3CR25_CHLRE
376030	517810	474250	581840	550810	417020	549710	457190	512000	282500	154250	282890	717560	702730	640490	156800	697300	697570	531920	377010	558590	280520	317190	229960	312500	155900	256760	414370	238600	406270	198360	344960	269130	336670	162290	138240	tr|A0A2K3CR47|A0A2K3CR47_CHLRE
0	21266	0	55581	23783	13440	89679	26937	0	38416	60665	32842	73082	73854	22326	5588.4	44842	23623	23729	65799	18068	49800	15019	18438	30367	18470	32050	41040	43645	29748	9592.1	33714	16752	0	25800	29245	tr|A0A2K3CR50|A0A2K3CR50_CHLRE;tr|A0A2K3CR54|A0A2K3CR54_CHLRE
1734300	1413400	1695100	1123000	1044900	909150	877030	875170	814990	487380	653080	754270	905510	922120	1082300	356850	1438000	1485300	2781000	2414700	2406700	1052000	1654400	906950	1786600	1675400	1507800	1021400	1555700	1111800	989780	817740	972550	952720	1052500	1100400	tr|A0A2K3CR77|A0A2K3CR77_CHLRE
1849500	2090600	1734200	1989100	1860500	2072500	2129400	2445700	2276700	1330100	1290100	1485900	2547500	2560100	2623700	384710	2087200	1821100	2653800	2062200	2410800	1357900	1233500	1287100	2202900	1920400	1776200	2171600	1608200	1758900	1240000	1316900	888640	1278200	1390300	1439800	tr|A0A2K3CR84|A0A2K3CR84_CHLRE
327340	360810	329280	277480	325540	384860	366430	341490	360340	183250	190530	220740	326890	472350	444170	123410	418060	411390	370720	394470	341430	214310	228080	203000	294130	245000	425410	281230	267890	337360	212480	223420	210080	333650	210270	277350	tr|A0A2K3CR86|A0A2K3CR86_CHLRE
12106000	12738000	12971000	8766900	8511200	8923800	11303000	10763000	11050000	6330300	6203600	6181200	10850000	11807000	11962000	2991900	13294000	13714000	12276000	10469000	11994000	6047900	6489400	6184800	7954900	7910300	7263100	7467900	7140400	7717700	5616200	5732200	5854100	6934300	6745600	7247600	tr|A0A2K3CR90|A0A2K3CR90_CHLRE
14854	3185.7	6921.6	57969	21838	59308	21133	20884	21886	56847	19753	18131	21521	24457	74683	5078.3	20636	14341	9149.4	0	5686.9	0	6364.2	8616.1	0	19869	24495	10688	24934	29289	0	12037	18001	52444	6980.3	6438.5	tr|A0A2K3CR91|A0A2K3CR91_CHLRE
854340	995100	1018900	1311600	1180900	1372200	1369600	1002500	1127700	1628800	1621200	1728200	1366900	1411900	1379800	392300	1164600	1330800	2249700	1726600	2325000	1058100	1056800	1231300	917670	1069800	1354300	1382700	1369500	1291300	927280	917760	1014900	1073900	1051900	1172700	tr|A0A2K3CR94|A0A2K3CR94_CHLRE
451550	435590	467220	557640	486960	420790	590970	524160	549510	795840	711250	706950	708970	606070	706360	115180	615130	488710	758880	687310	651240	342060	340050	340440	506430	583690	387790	615310	546620	551270	352590	355540	353240	374250	359230	240590	tr|A0A2K3CR97|A0A2K3CR97_CHLRE
821850	687680	789640	649520	397810	582470	694900	863810	798560	482820	604460	793790	1009500	970860	1076500	273300	1025000	1003100	1291100	1224300	1370200	529380	612980	690030	1000100	1026900	852640	850800	1013700	660050	631320	705860	636190	967700	982820	914640	tr|A0A2K3CR99|A0A2K3CR99_CHLRE
21676000	19163000	19385000	18149000	15949000	16659000	18358000	16926000	17074000	13709000	14377000	13521000	19922000	20031000	20770000	5329400	22642000	22916000	17664000	15347000	15684000	8105500	8176000	7900000	12720000	12294000	12568000	13347000	11937000	11600000	7535300	8525100	7701600	12434000	12270000	11545000	tr|A0A2K3CRB5|A0A2K3CRB5_CHLRE;tr|A0A2K3CRC1|A0A2K3CRC1_CHLRE
1819200	1754900	1779000	1358600	1266200	1086200	1296400	1592000	1760900	521350	689620	510350	1698500	2064300	2068400	506700	2391700	2365200	1843700	1514500	2044700	988010	998110	950570	1203900	1199700	1263500	1377700	1118000	1228800	835270	738170	965300	787260	848340	1015300	tr|A0A2K3CRC2|A0A2K3CRC2_CHLRE
222010	199770	259400	162590	141030	108640	134720	118160	117770	113160	149740	115740	87197	128430	72903	27757	160170	135280	176400	119420	115790	273240	270480	322250	115730	168280	162570	95470	144580	87708	49904	79180	64645	262230	302600	304840	tr|A0A2K3CRF5|A0A2K3CRF5_CHLRE
14160	11481	16734	0	13911	15488	726.46	0	2809.6	73381	803.48	54854	0	0	0	0	13770	0	57257	31459	0	16913	67926	0	29701	29825	64439	65226	73112	92154	60117	0	37653	79288	80845	50101	tr|A0A2K3CRF7|A0A2K3CRF7_CHLRE
46965	157630	155740	69746	217120	24384	98351	119750	116090	350620	453240	518210	164700	143470	155480	0	106510	100890	106200	161580	257330	75351	99387	84395	118480	103550	148980	190720	203880	185630	157110	201280	129400	179360	122230	158030	tr|A0A2K3CRG0|A0A2K3CRG0_CHLRE
0	0	0	244600	179560	212650	459080	361110	373890	167900	206500	210450	0	334010	370070	44589	0	0	0	0	276230	153590	0	0	0	164700	0	222770	173070	234680	0	99755	108250	235300	0	204140	tr|A0A2K3CRG3|A0A2K3CRG3_CHLRE
189410	163590	191690	235500	186380	209310	215470	203200	178060	117220	232620	140250	218820	264890	179590	41306	286600	252180	352750	214300	268880	99155	133360	103130	180590	231510	140710	252620	234320	179450	136720	131370	153960	104450	109440	100800	tr|A0A2K3CRG7|A0A2K3CRG7_CHLRE
146180	139950	167190	141390	184160	168260	224240	236080	232870	100000	102100	120880	185990	172090	185460	53454	183010	228870	183370	167730	164790	96468	96300	86270	158710	135050	135020	145450	141550	130000	93696	101920	105680	151530	174230	179800	tr|A0A2K3CRH1|A0A2K3CRH1_CHLRE
60160000	58045000	59691000	45322000	42240000	41045000	42158000	36260000	38273000	23895000	22769000	24575000	41728000	41272000	42293000	13369000	52744000	49120000	77441000	71839000	65311000	40048000	41807000	41540000	56965000	59425000	57213000	65268000	68125000	64245000	52357000	51220000	54975000	56959000	55738000	54319000	tr|Q1ALD7|Q1ALD7_CHLRE;tr|A0A2K3CRJ3|A0A2K3CRJ3_CHLRE;tr|A0A2K3CRI8|A0A2K3CRI8_CHLRE
106610	28810	109950	138620	105490	92944	66628	106510	68734	75512	75116	93603	123170	345530	111520	19868	121320	86064	93638	92816	74391	21707	48351	0	47664	31630	52575	14249	17219	42078	12277	9673.5	11337	17837	37588	44543	tr|A0A2K3CRI9|A0A2K3CRI9_CHLRE
769920	918910	530880	709020	626480	601720	1215100	999800	932910	455720	437970	390830	1152900	1016500	910700	180400	700250	1375700	1253400	1083500	994740	519620	448640	522850	720580	536980	683270	531380	596570	428060	467480	413940	362010	670350	528310	600440	tr|A0A2K3CRJ5|A0A2K3CRJ5_CHLRE
2819900	1800900	8347700	10410000	4406500	5026600	3812100	6614500	7078400	3860900	463970	3768600	9546000	7263300	3656300	1714700	5058000	7011400	4185100	10066000	5043000	6974700	7561300	6299100	7924700	5968800	5846600	5232300	9770600	5116900	5619700	5837400	1837900	6325600	5111300	3659100	tr|A0A2K3CRJ7|A0A2K3CRJ7_CHLRE
274380	281110	375000	244210	251210	220490	259910	271280	235290	186580	173500	185450	253510	247720	252320	66653	273570	255220	318970	369340	271660	191980	238480	216460	234560	263610	210220	271070	214270	214140	174320	222220	144560	199890	186310	213500	tr|A0A2K3CRJ9|A0A2K3CRJ9_CHLRE
1835400	1874900	1687200	1821800	1658200	1247200	1707700	1563900	1885800	975320	821190	1083100	2302500	1999100	1955600	626180	2297700	2436700	2246600	1742000	1918000	1163000	1023700	1086900	1543200	1535600	1619600	1497100	887600	1170000	606770	740240	934810	874190	826670	1265800	tr|A0A2K3CRK6|A0A2K3CRK6_CHLRE
122460	134020	118000	94352	104770	87999	104180	115920	112060	49322	49593	80192	75711	122600	116590	30957	146980	164670	146700	161840	165710	39367	133270	78848	117670	115560	109170	129480	102030	149860	59383	120560	116780	43643	109430	106750	tr|A0A2K3CRL8|A0A2K3CRL8_CHLRE
2687600	2892800	2731800	2020300	2018400	1804800	2731000	2733400	2801900	1238900	1297100	1238600	2496100	2402300	2595400	769310	3084700	3613700	2022800	2340500	2250400	1160100	1393200	1295600	1404300	1797000	1454100	1459700	1416900	1522400	972080	1260500	1193300	1465600	1541200	1530800	tr|A0A2K3CRM9|A0A2K3CRM9_CHLRE;tr|A0A2K3D6B8|A0A2K3D6B8_CHLRE
40728	46858	40447	164110	105340	148690	75785	129910	174670	40085	23391	16449	141730	112860	183330	10465	100640	53806	53155	6834.9	33082	0	4195.8	41166	48894	5361.8	53058	75689	62812	95375	4909.7	34313	50034	78878	83026	76880	tr|A0A2K3CRP9|A0A2K3CRP9_CHLRE
211090	95682	174890	222890	206800	114380	129540	289810	116400	184460	183830	164500	146820	111510	255880	42587	414340	128970	198370	191250	179210	82495	52263	85251	187990	149200	167460	148610	147370	58150	114930	62133	51504	232460	207450	69634	tr|A0A2K3CRQ9|A0A2K3CRQ9_CHLRE;tr|A0A2K3CRQ7|A0A2K3CRQ7_CHLRE
1719700	1424800	1492500	1694600	1633800	1693300	2065700	1880100	1805700	1771200	1992500	2109900	2080000	2412200	2505900	443430	2185100	2013700	2560700	1926200	2100000	912370	922640	1008300	1531700	1373200	1587000	1755800	1874300	1863000	1298400	1358600	1138700	1131300	1125400	1119900	tr|A0A2K3CRS9|A0A2K3CRS9_CHLRE
0	0	120690	240700	93588	12370	12473	11483	0	144490	144960	149330	125270	134810	150450	20906	8565.2	148570	162730	206370	144990	84882	135280	94069	159960	150630	125990	172250	107660	134690	109510	87456	9444.8	108030	90853	104930	tr|A0A2K3CRU3|A0A2K3CRU3_CHLRE
1941100	1934400	1778800	2082100	1776400	1404100	2182000	1278300	2075100	722670	1411200	1192100	2159100	2749000	2733200	467710	2051600	1898600	3257000	3067600	2923000	1622600	1958700	1800100	2843400	2851300	3049800	2865200	2745500	2780400	1275200	1771400	1948500	2368000	2207900	2341100	tr|A0A2K3CRU8|A0A2K3CRU8_CHLRE
573780	611410	628590	282240	423200	410260	329270	390240	356940	295690	359080	380160	464850	565760	510710	123680	638310	505640	552930	342080	539460	296850	240580	271870	358710	341940	348870	486100	426650	425420	302270	365020	353060	277760	236720	277290	tr|A0A2K3CRX0|A0A2K3CRX0_CHLRE
202960	198580	192620	139030	126070	130480	197770	166920	140430	128830	161400	160420	203080	219210	217970	48020	254010	237130	253690	169780	286860	120360	161060	76899	211670	116390	154480	167810	140650	154890	88677	127820	109720	161640	116470	117740	tr|A0A2K3CRX4|A0A2K3CRX4_CHLRE
4030100	3780000	4065700	3622200	3138300	3381000	4357000	3472400	3659000	5915300	6205500	5934300	5139100	4965100	4860400	1062300	4694500	3555100	4110800	3402100	3151300	2455500	1911800	1819500	4028700	3494500	3944000	3353000	3844000	3082000	2360500	2212700	1928000	2951100	2668700	2537600	tr|A0A2K3CRX7|A0A2K3CRX7_CHLRE
149490	156800	67531	160810	242680	204080	282850	251320	275370	137400	157830	149870	206440	157620	129630	34148	151150	152710	98332	85189	100320	49495	47361	53381	225070	188100	143700	127570	124200	128580	139210	97745	121370	222750	157140	181460	tr|A0A2K3CRY1|A0A2K3CRY1_CHLRE
0	70512	0	0	65332	0	0	80280	0	0	83519	0	103230	0	87102	17362	0	76556	54575	94900	95581	44657	52778	40987	78208	65807	82974	102030	99294	88017	0	66919	60612	0	54647	46163	tr|A0A2K3CRZ3|A0A2K3CRZ3_CHLRE
0	0	0	0	0	0	0	0	0	0	0	0	0	0	0	0	0	0	0	0	0	0	0	0	0	0	0	0	0	0	0	0	0	164410	0	0	tr|A0A2K3CRZ4|A0A2K3CRZ4_CHLRE
734410	746790	595640	559600	536970	530210	611020	407850	564150	406160	285620	289430	623480	572520	578920	147510	801550	776290	726250	704750	671940	405390	502860	395710	547430	570260	487250	566140	556050	550030	422430	365120	341430	481260	472160	548640	tr|A0A2K3CRZ5|A0A2K3CRZ5_CHLRE
1616000	1071900	1543400	1423900	1240000	1527900	1317700	1422200	1509100	1041000	933360	940850	1457000	1271100	1635000	376370	1416900	1517100	1326700	891060	991000	705450	935800	750470	738370	828070	1040500	773380	990880	915500	922510	770560	755080	947520	737460	700040	tr|A0A2K3CRZ7|A0A2K3CRZ7_CHLRE
139270	154690	140480	372820	460240	400680	574890	543030	461080	349780	356540	429110	250850	248110	220300	38954	210740	206550	483290	515210	415350	153210	161430	195780	723570	756700	789280	544000	601920	500120	246680	275040	264570	800540	755770	785960	tr|A0A2K3CS00|A0A2K3CS00_CHLRE
0	0	0	126160	98827	85854	74194	136210	184210	54175	33430	0	0	83123	123750	10107	0	0	115770	44390	58269	49536	61369	57537	100240	84830	100540	56839	45694	58667	32374	28047	0	83767	107560	83957	tr|A0A2K3CS03|A0A2K3CS03_CHLRE
2195200	2271700	2228800	2328700	2101800	2102700	3418000	3145500	3520400	1186200	1230200	1326800	2567800	2652800	2599600	585750	3060500	3047900	1919600	1573900	1775200	853620	862070	874960	1293100	1352300	1337100	1124300	955210	1136900	669430	719030	601570	1229600	1271600	1245600	tr|A0A2K3CS08|A0A2K3CS08_CHLRE
96530	82131	83302	109100	59949	64605	22355	12510	78022	35240	33900	61904	31106	52172	155990	18464	31225	61353	87589	92742	72948	69634	72709	60653	47058	52358	73131	47627	51131	57831	38728	39777	54029	31400	32410	34687	tr|A0A2K3CS17|A0A2K3CS17_CHLRE
5634900	5191900	5983300	4200600	3210000	3332800	2669600	2921500	3257200	3869800	3961100	3736800	3967700	3847000	4146500	1221500	4491200	4940300	5914200	5096100	4994300	1800400	1936100	1765300	4572900	4648800	4260500	4591500	4454800	3819400	2052000	2151600	1928900	2622200	2343200	2187700	tr|A0A2K3CS22|A0A2K3CS22_CHLRE
152170	178200	188100	144940	160000	167030	118930	150060	125400	104400	145800	70875	100790	145630	142970	23201	75017	70457	263860	220170	166780	188540	210570	166640	245120	338630	302980	323920	210730	270360	138120	155510	183800	240820	242800	245690	tr|A0A2K3CS35|A0A2K3CS35_CHLRE;tr|A0A2K3CS44|A0A2K3CS44_CHLRE
1753900	1961800	2361800	1892200	1850700	1782000	1868000	1639600	1867200	961190	1209600	1133300	2195000	2116400	2354700	469300	3181200	2462700	3237900	3229000	2943900	1608700	1775200	1603500	1950200	2281200	2233600	2226900	2143700	2158800	1762000	1805700	1695800	2191200	2190300	2286600	tr|A0A2K3CS36|A0A2K3CS36_CHLRE;tr|A0A2K3CS20|A0A2K3CS20_CHLRE;tr|A0A2K3CS19|A0A2K3CS19_CHLRE
485370	424280	482320	470560	396810	424800	468070	530650	523810	407210	390740	401450	641580	760150	816530	148550	709990	741720	900250	716260	665160	324000	335470	399330	495440	546960	448160	472750	491510	531350	375220	321890	318520	474670	403450	423840	tr|A0A2K3CS49|A0A2K3CS49_CHLRE
3166500	6465100	2991700	4429700	3855400	3901300	4138800	3866000	4065200	2743200	1135800	1144600	5032400	4225600	4500900	589210	5513700	5580500	3246100	3047200	3292200	1852100	3781800	2015300	1335200	1549300	1586500	1994300	1977100	2150000	1898300	1969800	1778600	1495300	1476200	1358200	tr|A0A2K3CS54|A0A2K3CS54_CHLRE
0	0	0	11071	15980	14598	19747	18679	24264	12337	12657	10131	0	12840	0	0	0	0	28276	24507	28408	16374	16772	21026	19582	16543	0	24064	17490	27395	12260	0	12143	18277	0	14476	tr|A0A2K3CS86|A0A2K3CS86_CHLRE
290260	300930	213470	424760	280920	320920	342380	276260	252740	362380	384080	327670	199300	251970	99276	51645	149440	256720	576570	627530	530840	272950	290240	411610	350370	435080	389610	165680	278910	387270	265630	298440	271160	305780	321220	248520	tr|A0A2K3CS90|A0A2K3CS90_CHLRE
24192000	23858000	24352000	19348000	17822000	17776000	24869000	23467000	24334000	11968000	11120000	12249000	26298000	24603000	26679000	7256900	28432000	27457000	17944000	17615000	15867000	10205000	11008000	10567000	12622000	12793000	11460000	12929000	12585000	11215000	9351900	9924500	9241500	11557000	10945000	11099000	tr|A0A2K3CS95|A0A2K3CS95_CHLRE
3094300	3084200	3146100	4303200	3180600	3204500	3849200	2997600	3360900	3538600	3220200	3321700	4914000	4995400	4628700	1094300	4823300	4217400	3590500	3287200	2875900	2033200	1779100	2101700	2642900	2256800	2755100	2737000	2936600	2878900	1903600	1625100	1870400	2223400	1695900	1885900	tr|A0A2K3CS97|A0A2K3CS97_CHLRE
401330	476840	134430	180860	156400	203850	201780	178630	374060	156360	186570	0	435780	359350	0	47700	500400	231400	458640	508790	493940	142160	155230	154260	164480	377320	375380	373590	355220	135910	165810	269690	293610	334580	351650	335860	tr|A0A2K3CS98|A0A2K3CS98_CHLRE
1329100	1256300	1272900	1121300	993170	1098900	1352400	1013100	1133800	630270	666650	702200	1108400	1192200	1122100	295120	1348800	1324300	945240	866600	820740	342390	312330	340660	526250	506320	533730	442490	427430	382250	307760	315830	331260	479810	377290	434180	tr|A0A2K3CSA1|A0A2K3CSA1_CHLRE
262710	241870	240360	191830	186270	183420	66255	123460	129920	89873	76494	93373	153460	134320	169970	45824	218520	189630	158260	135380	150240	11106	0	59010	55326	36289	54234	121590	54724	41279	25668	113140	34146	0	19176	64153	tr|A0A2K3CSA3|A0A2K3CSA3_CHLRE
439270	358210	383670	346090	260260	340300	452390	440940	560830	188820	230030	265220	474730	409950	445070	80829	504000	436990	126400	156720	171120	87348	63377	116150	59763	83466	68890	54063	67351	70531	41080	68928	74421	101700	119080	105740	tr|A0A2K3CSA6|A0A2K3CSA6_CHLRE
343280	198100	324630	155790	152230	74997	148850	144880	191450	130950	173040	122290	203320	187480	221490	48698	271260	206120	332720	320040	300340	104440	165610	181840	212440	208020	212890	184840	110400	175960	157940	161760	107540	177290	173850	170910	tr|A0A2K3CSA9|A0A2K3CSA9_CHLRE
19257000	17098000	18305000	15484000	13002000	13058000	16421000	15404000	15674000	10455000	11123000	10946000	18306000	16511000	17732000	5222500	20772000	19045000	16302000	14516000	13820000	6895200	8599200	8215000	9618000	8032600	9483500	9580600	8843500	9031100	7260100	6794500	6979600	8228100	8537100	7965300	tr|A0A2K3CSB1|A0A2K3CSB1_CHLRE
339790	97843	365190	102320	65712	83283	114030	363820	257870	0	31411	197020	107970	0	0	14581	59042	0	604000	176830	196400	0	104780	0	0	122820	0	0	0	0	88731	0	64664	0	0	0	tr|A0A2K3CSB8|A0A2K3CSB8_CHLRE
1568900	1453300	1698900	1192600	1265100	1354600	1355300	1231100	1338900	1489100	1386500	1484800	1829000	1674000	1660100	404940	1677400	1651900	1063600	1898100	2287800	940130	990490	990310	1381800	1391900	1276300	1389800	1424500	1268000	1045200	1006200	1043900	914240	873140	903430	tr|A0A2K3CSE2|A0A2K3CSE2_CHLRE
889840	781470	788530	493930	520580	561970	463540	443860	436990	416420	456970	394550	449570	399200	402990	158430	563650	579990	693900	847680	902610	516460	501590	520100	567340	665950	482430	544180	444350	489950	318820	381010	486710	480940	563050	517050	tr|A0A2K3CSE4|A0A2K3CSE4_CHLRE
982440	808950	870110	731040	678180	623500	713670	582910	718270	756780	675800	738860	874560	874040	788060	233270	758120	763450	926790	739640	685630	472540	489890	412960	623610	594050	512710	574740	608720	640680	436020	447650	502920	494510	450470	512750	tr|A0A2K3CSF0|A0A2K3CSF0_CHLRE
19451	42618	69756	146980	157550	185100	324220	207960	253340	78743	94197	88589	233580	132120	200540	4505.2	149910	264190	41622	114510	159230	33504	42914	27099	240790	218840	163650	186730	65024	161540	103060	132600	119140	214460	230340	216370	tr|A0A2K3CSF5|A0A2K3CSF5_CHLRE;tr|A0A2K3CSG9|A0A2K3CSG9_CHLRE
108090	269030	149520	133240	105800	89645	0	69755	139810	298760	276400	255390	83858	128640	194920	49951	61051	59472	141140	117200	133560	116720	112570	59248	43014	93223	56319	115670	55541	112090	28497	0	59329	0	0	0	tr|A0A2K3CSG3|A0A2K3CSG3_CHLRE
7401700	5801100	6948800	8463100	7486200	7400500	9215900	6736000	7805000	5002700	4902700	5665200	8020300	7925800	7833300	2121700	7580100	9265500	9864500	8210700	8840100	5150500	5278600	5116200	6734500	6391300	6482000	6851100	5784700	6131900	4687900	4378200	4234300	5509500	5185400	4478300	tr|A0A2K3CSH6|A0A2K3CSH6_CHLRE
74491	69152	66174	41941	29247	44442	39951	48251	58948	41108	42483	55348	45853	55888	59980	14524	40111	71297	63271	47255	52888	11099	15005	10299	17617	40664	44242	20829	49316	41326	34981	32926	39726	13075	36231	15044	tr|A0A2K3CSH8|A0A2K3CSH8_CHLRE
1997400	1177900	1317900	1903800	1339400	1368600	2257400	2011600	2174300	1070600	1478900	1220600	2185400	2682300	1857300	636500	1780700	1947300	2146700	2554700	2651600	1081100	1474500	1506000	1188600	1525600	1470300	1366300	1156600	1051500	809830	890520	946470	1133600	1357200	1204800	tr|A0A2K3CSJ6|A0A2K3CSJ6_CHLRE
564670	607750	697810	481360	102350	698290	564470	634760	216390	558190	503960	561980	130650	207480	205410	105850	115390	120030	896150	476240	218320	479100	627880	535870	142380	106980	799680	101230	190300	676830	481510	497190	518740	731340	150170	676720	tr|A0A2K3CSJ8|A0A2K3CSJ8_CHLRE
2572500	2644500	2721800	2065600	2140500	2132400	2325700	2240600	2011700	1609400	1669000	1593400	2490400	2501400	2517900	511580	3054700	3103500	2742000	2615600	2531100	1268200	1429200	1138100	1778700	1919000	1859800	1683400	1634400	1731500	1300600	1389500	1374000	1541100	1695500	1531600	tr|A0A2K3CSK1|A0A2K3CSK1_CHLRE;tr|A0A2K3CSK6|A0A2K3CSK6_CHLRE
4299600	4724100	4355900	5106900	4487700	4449000	4105900	3061700	3088700	4245100	4408300	5038000	3377100	4376100	3842700	1021900	4679800	5630400	7153800	7203300	6467300	3411700	3620700	3474900	5103100	5813400	5481100	4704400	4951700	4585400	3661700	3884700	3878100	4782500	4956500	5259700	tr|A0A2K3CSK3|A0A2K3CSK3_CHLRE
4819000	2835300	4977200	4445500	2717700	3245400	3918600	4062500	5234000	1504000	1768600	2220400	6746700	3233200	1375400	1127600	5785200	5888600	4040600	3307400	4725900	2050800	1644900	2627000	1195100	2507600	792230	1328200	2414300	2490200	1733900	1139200	1731600	3359700	2245000	1420300	tr|A0A2K3CSN1|A0A2K3CSN1_CHLRE;tr|A0A2K3CSL7|A0A2K3CSL7_CHLRE
493900	558860	535700	331700	387810	237670	245520	223530	59559	298970	349110	360090	104740	118740	178700	61105	292070	211230	455000	327430	187870	142350	174440	121480	388940	311190	347270	168840	277670	290750	84584	128470	241320	360370	166720	146860	tr|A0A2K3CSM8|A0A2K3CSM8_CHLRE;tr|A0A2K3CSP0|A0A2K3CSP0_CHLRE;tr|A0A2K3CSM0|A0A2K3CSM0_CHLRE
292880	292460	427150	219820	556340	253770	170100	686160	408770	1421000	1185200	1492400	1018300	1111600	1010800	100960	1340100	1123800	635140	686540	622100	539740	363050	334750	257650	205090	201020	419200	388420	336150	203690	149270	250890	274660	312180	353660	tr|A0A2K3CSN3|A0A2K3CSN3_CHLRE;tr|A0A2K3CSN6|A0A2K3CSN6_CHLRE
299450	429890	244600	212820	367620	287680	444250	289230	140380	171690	208150	114670	433370	364010	628360	63047	305460	303170	288140	228830	195550	55611	167240	118320	166950	150300	53368	162740	235730	158260	130940	152840	105460	38603	41782	55073	tr|A0A2K3CSN7|A0A2K3CSN7_CHLRE
32839	81829	44101	130500	64016	27303	49141	40712	136860	0	44403	45730	0	57303	8508.9	21379	93328	88360	143610	79924	0	14597	66263	23843	66371	58333	64876	40391	70921	51916	42752	17307	99112	54860	82960	83303	tr|A0A2K3CSP4|A0A2K3CSP4_CHLRE
707200	791780	784130	606020	512860	612390	761130	598340	840810	475760	594050	655510	793380	942800	1088400	276550	1010300	987400	595450	2167500	2262600	852170	366090	1167900	1343400	1452600	1533800	456510	541410	482770	375460	457090	461830	506350	1276200	1082300	tr|A0A2K3CSQ9|A0A2K3CSQ9_CHLRE
311720	296560	311960	292910	317110	294160	263910	223300	279680	202020	241710	240500	301400	305730	296930	78780	368890	315600	464100	456340	447170	90603	133020	159120	284170	299090	276130	281740	311510	353980	278210	291520	298360	254140	296030	276170	tr|A0A2K3CSR1|A0A2K3CSR1_CHLRE
13988000	15061000	12300000	11833000	10096000	11267000	13018000	13475000	13776000	4952300	5597500	5867700	13513000	12801000	13693000	3510500	15996000	17395000	14668000	12716000	11964000	5472100	6950700	6051000	7310500	10294000	9652300	9156100	9107000	8104500	7158200	6729700	6758000	9623600	8792800	7931300	tr|A0A2K3CSR9|A0A2K3CSR9_CHLRE
0	0	0	0	0	0	0	0	0	0	0	0	0	0	0	0	0	0	65205	40265	47469	35702	0	58787	0	0	32696	41766	0	44213	0	0	27736	0	31589	0	tr|A0A2K3CST1|A0A2K3CST1_CHLRE
407570	431560	325840	205420	246840	236400	0	0	0	275110	298460	387650	203110	307960	0	53406	369150	256710	584790	591090	469660	190160	223320	0	343080	296800	329690	252860	329550	351080	228830	224620	252140	238300	258670	0	tr|A0A2K3CST4|A0A2K3CST4_CHLRE
46795	79874	79858	85487	50719	140530	161180	184870	30166	71880	68843	146070	162370	82016	226740	15190	86492	98221	166200	74669	82690	40762	46301	56140	30239	15151	83312	61617	152780	69597	32631	59698	26533	69183	179590	109490	tr|A0A2K3CST5|A0A2K3CST5_CHLRE
1379000	1086300	1008200	636440	775550	778160	1112300	530960	827620	498640	657990	1035800	509850	1041400	1023500	290490	1263100	1012600	1266900	1114000	1141200	613440	822790	779150	581230	1067900	999170	965180	665850	964060	557120	610880	691000	675990	732840	860020	tr|A0A2K3CST6|A0A2K3CST6_CHLRE
1233200	1089400	1105900	919520	852920	691710	1169200	1016000	1136300	965570	670690	871870	1147000	1272200	1328100	215770	1124900	1026500	1158400	1221700	848460	906410	790070	696660	633620	164850	546040	558570	489750	497220	401680	404850	411330	607090	598680	597100	tr|A0A2K3CST8|A0A2K3CST8_CHLRE
352670	1222000	1337400	537410	1570000	1465700	1869400	1710800	1966300	1003200	1136100	1159800	1951700	1889800	1983100	440520	1548800	1456600	1498000	1212500	1243500	722990	929200	883020	942320	919980	1083900	1204400	1112300	1145800	724020	207610	203690	150210	848830	960290	tr|A0A2K3CSU0|A0A2K3CSU0_CHLRE
881330	1042700	1047300	523970	645970	666630	793720	640400	640500	426800	407650	409710	782590	773420	790210	271020	1030600	1060200	1399000	1176800	1107600	797260	780440	778840	1017700	1046200	738000	989670	806030	799160	619020	608420	568400	822010	694810	870290	tr|A0A2K3CSX0|A0A2K3CSX0_CHLRE
538710	86808	0	824210	621040	693150	1558200	1393800	1253800	244630	0	336290	997410	1126000	855150	164070	900530	169360	787750	506360	291310	292090	498340	383650	610920	440560	471250	492550	484160	476530	396780	317410	283100	632840	503390	326800	tr|A0A2K3CSX9|A0A2K3CSX9_CHLRE
319780	543640	476570	47634	31542	54772	57188	64843	303880	197600	214040	47991	50586	82185	81400	49094	41086	128340	41125	15100	43134	34096	26766	12411	44588	43420	31732	47281	40744	29462	0	20665	12015	28188	24925	12439	tr|A0A2K3CSY7|A0A2K3CSY7_CHLRE
1043400	1187800	682680	1017600	686570	383930	254010	551900	443100	1015300	1031100	860430	388700	470700	446330	128810	487830	916770	1277400	536160	955470	408560	463330	114280	740480	802350	640630	756650	666000	600230	402910	492400	424510	623220	431860	629070	tr|A0A2K3CSY8|A0A2K3CSY8_CHLRE
10843000	11130000	10736000	6644700	5933300	6615500	7751100	7039600	7992700	4767100	5146300	5265200	6954300	6641000	5437200	1558200	7836600	7105600	8612700	8412000	7143900	5571800	6042700	5522600	6410700	6326600	6716800	5641900	5621200	4978300	4318800	3250700	4295100	5679900	4750000	4646000	tr|A0A2K3CSZ6|A0A2K3CSZ6_CHLRE
62458	57869	53118	68350	78289	72836	93713	103500	109670	49380	58014	57320	77442	78044	92549	17153	55124	72594	142380	105230	115860	98690	88331	88563	74658	66433	62614	79090	94720	84706	58140	58629	62516	64385	61364	38865	tr|A0A2K3CSZ7|A0A2K3CSZ7_CHLRE
2206300	2351300	2388600	1737500	1493200	1338300	2033700	1803800	1631100	2087800	2109100	2279000	1974700	2222600	1962700	366020	2197700	1863300	3585300	3089900	3170000	1980500	2213500	1947900	1974000	1972300	1779700	1800400	1892600	1480400	1329000	1281400	1179900	1913700	2119200	2085000	tr|A0A2K3CSZ9|A0A2K3CSZ9_CHLRE
248360	205640	248550	106850	82814	194460	195460	181000	194690	187630	168300	100070	245800	284690	311720	66718	260680	170180	140540	149140	216280	149360	144430	139140	156000	89287	90835	155000	99539	147770	115820	48906	66727	125850	96814	171640	tr|A0A2K3CT07|A0A2K3CT07_CHLRE
480350	312200	273440	192140	132280	140610	140970	149550	206690	150240	166900	167520	264030	250590	269400	145790	150850	266080	698850	646040	691860	259730	372370	331590	414300	434220	398760	495990	497630	489700	410280	348340	421470	278090	277450	279890	tr|A0A2K3CT13|A0A2K3CT13_CHLRE
3830800	3410500	3455200	3382500	3168300	3383900	4020700	3521200	3824000	2264200	2318100	2547700	3672400	3761400	3830700	836520	4188400	4707400	4420800	3918800	3813000	2070400	1942000	2224100	2848900	3099900	2822500	3133000	3136400	2882700	2105400	2022000	1890900	2596600	2656100	2660700	tr|A0A2K3CT15|A0A2K3CT15_CHLRE
0	0	0	0	0	45540	0	0	0	69377	0	19781	0	34985	58864	10041	55181	61440	144310	79205	66410	168460	174870	168420	0	0	0	0	0	0	43145	0	0	214840	155870	233110	tr|A0A2K3CT26|A0A2K3CT26_CHLRE;tr|A0A2K3CT24|A0A2K3CT24_CHLRE;tr|A0A2K3CT23|A0A2K3CT23_CHLRE
2459500	2248400	2029300	2641400	2213600	2775000	3529300	2694700	3157900	2146800	2161100	2606100	3103600	3530000	3306300	695100	3353000	3430500	2815000	3070700	3630000	1593400	1793000	1877100	2934700	2206500	2329400	2224600	2443600	2826100	1409500	1861200	1802800	2444500	2419400	2703200	tr|A0A2K3CT30|A0A2K3CT30_CHLRE
532610	545190	659970	451390	373760	488310	389940	460220	356100	584450	720070	645220	334550	604420	659150	130400	565510	568070	560560	685320	578930	349850	274340	287480	414310	398050	379530	382610	442830	358230	448520	265950	288490	311040	333370	339440	tr|A0A2K3CT33|A0A2K3CT33_CHLRE
548150	920960	852670	431510	889130	889750	1543100	1013400	752370	797560	763900	774760	1152700	744350	1159700	288750	1063000	859030	2168900	984180	1664200	710760	918200	665740	605320	592670	630850	1049600	1143800	540200	505650	407970	623570	467710	374390	163410	tr|A0A2K3CT42|A0A2K3CT42_CHLRE
10615000	10212000	11567000	4863400	4483200	5620500	7421200	6466700	6126800	1953200	2683100	2777000	4715400	4946800	6078100	3214800	12422000	12846000	3943400	4755800	4139100	583830	1465800	1336900	2879800	2007700	2399100	3559400	2961700	2656000	2762000	3806600	2644700	2354300	2239300	2252600	tr|A0A2K3CT48|A0A2K3CT48_CHLRE
3042700	2714800	3038600	2086700	1688400	1729600	1339900	1949400	2016900	1567000	1828500	1847800	2347400	2014500	2253300	699110	2461100	2531100	3492800	3062700	3227100	1753800	1975300	1585100	1927300	1973600	2103200	1858600	1848800	1828900	1394400	1409900	1436300	1914200	1766400	1797100	tr|A0A2K3CT59|A0A2K3CT59_CHLRE
76847	0	0	99168	123470	41089	82462	325730	167660	0	30131	5908.1	181570	172490	75952	13402	209060	121700	3719600	270640	194230	89771	106360	75998	167380	142620	175590	112010	188130	115770	85231	74924	69093	175400	48766	1709300	tr|A0A2K3CT60|A0A2K3CT60_CHLRE
149490	469120	501770	138720	81180	333100	0	90199	95737	302690	355560	341110	115200	93931	98551	25362	112830	107490	439240	225200	856570	109850	49230	108060	578000	564540	254870	332630	490670	0	422040	410530	291960	179230	467180	603480	tr|A0A2K3CT71|A0A2K3CT71_CHLRE
0	29375	0	94876	283180	185460	427290	224500	248880	0	0	0	230000	465260	250600	21212	245400	81676	198670	99492	76031	132000	53731	117800	49856	60877	163040	76599	57818	112600	133720	41926	94183	97241	151210	52655	tr|A0A2K3CT74|A0A2K3CT74_CHLRE
580670	635070	611520	465070	741340	451180	408560	453080	561860	367120	495460	525430	716860	719910	674230	133380	697700	746420	743230	563540	612400	412850	326080	441110	566850	497370	496030	521800	563420	595960	380420	509580	475870	544970	554200	538820	tr|A0A2K3CT86|A0A2K3CT86_CHLRE;tr|A0A2K3CT80|A0A2K3CT80_CHLRE
294940	262890	248120	374830	338040	315190	386290	389410	423330	125130	132500	136060	343450	372640	385930	81393	360890	409390	296260	226950	210040	135390	137460	129030	184750	164320	189950	171440	174090	142680	129950	135700	128980	188910	186830	174290	tr|A0A2K3CT95|A0A2K3CT95_CHLRE;tr|A0A2K3CT91|A0A2K3CT91_CHLRE
186110	223650	340340	563400	241910	229780	252970	295030	270790	599250	924990	896630	462320	219930	394040	46288	106830	163360	770190	816890	545410	513680	348190	276770	359490	577580	391110	527770	804630	411490	423010	393070	415430	214370	182570	215300	tr|A0A2K3CTA4|A0A2K3CTA4_CHLRE
180490	63575	193360	27650	0	84338	21883	0	31391	44205	0	68846	0	25783	0	21744	114120	0	92969	95126	102910	64791	75817	61370	0	0	0	0	69692	68233	13975	8792.8	10093	0	46401	0	tr|A0A2K3CTA6|A0A2K3CTA6_CHLRE
433280	378310	291660	107790	178040	261390	224590	102130	122130	326870	316110	212060	241770	220610	188890	21754	126920	224240	569450	438150	372100	226150	220520	120930	342220	334080	240970	392860	414170	352570	238910	274610	347840	348310	216070	220740	tr|A0A2K3CTB1|A0A2K3CTB1_CHLRE
2244600	2123400	2258800	2124400	2197100	1961400	3033900	2404900	2737200	1932300	1512900	1763400	2400700	2535900	2554600	656290	2792600	2674900	2583400	1926900	1780500	818510	891650	859970	1733800	1502100	1258300	1682100	1337200	1290100	1039600	1038600	1037000	1628800	1374800	1176900	tr|A0A2K3CTB2|A0A2K3CTB2_CHLRE
2996400	3068600	3368600	1345400	1020800	924170	620790	439610	606260	3348400	3161700	3724500	939400	836060	901250	366740	1532700	1331200	2434100	1909500	2827600	1143800	1255100	1172400	1665700	1934900	1965500	1835300	1792300	1840700	1985200	2307700	2426000	1282100	1535100	1467800	tr|A0A2K3CTB3|A0A2K3CTB3_CHLRE
2234800	2017800	2108100	1705700	1455800	1494700	1766700	1614500	1705400	1123100	1202300	951080	1871200	2128100	1951400	544730	1753700	2200600	2024500	1925200	2051200	1165500	919400	1166000	1016300	1237700	1170400	1233800	1285400	1133100	829010	1059300	1020000	1066000	1116900	1092600	tr|A0A2K3CTC6|A0A2K3CTC6_CHLRE
672360	731760	659090	265630	277210	126870	376090	365400	313120	78618	166570	75281	236560	438860	411880	78933	400520	144560	463200	607100	538510	360230	271560	273840	298430	182870	357470	281640	270360	210810	347130	272010	205460	139960	199670	157300	tr|A0A2K3CTC9|A0A2K3CTC9_CHLRE
1304000	1070200	1059000	1491400	1268400	1239800	1433700	1493900	1150300	986280	958560	942780	1694400	1615500	1771100	412780	1355200	1854300	2346900	2166300	2211000	1027100	934200	997230	1601400	1408800	1507200	1657500	1570500	1637400	1123400	1074900	1072000	1078700	1215100	1126800	tr|A0A2K3CTD1|A0A2K3CTD1_CHLRE
383230	556320	339700	486990	486580	431090	399030	271670	397680	287900	307510	322000	509060	438070	443660	145910	494390	437700	682810	818340	598610	1080200	1168500	955240	989030	918390	826360	1052400	928440	866830	493430	498640	442720	639740	738320	668560	tr|A0A2K3CTD6|A0A2K3CTD6_CHLRE
134920000	127560000	128240000	101980000	103320000	107590000	154790000	144050000	147970000	63717000	67428000	63132000	111230000	121360000	124030000	46467000	129810000	127120000	100010000	92678000	100150000	76568000	77450000	76399000	73808000	77997000	78029000	80990000	77397000	75922000	67939000	67275000	77296000	80734000	86492000	79175000	tr|A0A2K3CTE0|A0A2K3CTE0_CHLRE
158210	162630	161910	106810	102430	89993	114140	98144	146000	100480	80642	50507	134920	155060	187560	0	208740	184380	76910	35627	105250	59714	18231	89665	100250	84105	114990	88462	30701	83522	0	65730	0	83026	77494	88929	tr|A0A2K3CTE5|A0A2K3CTE5_CHLRE
73269	79274	81672	151560	127090	75422	227170	200530	208740	62206	147500	139960	157700	143680	114150	19030	72501	86871	200620	126040	198350	55507	50499	56488	58713	100630	76377	69135	149760	151140	34804	49522	101480	136960	60145	74423	tr|A0A2K3CTF1|A0A2K3CTF1_CHLRE
854580	551950	687860	614840	366100	640280	446080	413510	495880	512000	573520	484290	383670	307780	475540	123430	544140	575900	1023900	766290	900240	493630	605870	376170	640930	593930	562450	504410	575680	465990	528600	233030	425350	658450	328880	537920	tr|A0A2K3CTG0|A0A2K3CTG0_CHLRE
2117600	2180900	2217900	836210	782160	609540	665640	720530	744150	1065000	1078900	1164100	796560	770950	1072700	292590	916920	1497600	1022100	1157000	852700	371260	239670	376190	550610	843300	552940	590590	586530	833440	627740	507390	578870	501080	396650	378800	tr|A0A2K3CTG2|A0A2K3CTG2_CHLRE
1675600	1635200	1597000	1770500	1297300	1528800	1727900	1464100	1763800	1146200	1024300	1331200	2354500	2200500	2560100	534860	2599700	2506100	1327100	1404500	1369000	556570	538660	650110	1129500	1030500	1127800	786240	873900	841790	553530	493170	500030	933520	963920	927940	tr|A0A2K3CTG5|A0A2K3CTG5_CHLRE
172680	0	0	313050	230280	218610	348660	325390	261480	0	0	0	0	0	0	0	232890	0	0	0	169440	0	0	0	189760	175180	116910	123090	183830	0	150150	90453	68064	90056	119880	112540	tr|A0A2K3CTH2|A0A2K3CTH2_CHLRE
216740	184330	204100	186650	170010	181490	129250	160190	157510	153850	171160	139930	131980	127300	138880	52653	240720	255770	345350	313190	318530	152770	161520	172400	218900	257850	277130	247390	266420	265810	202140	200660	198050	236070	222310	225620	tr|A0A2K3CTI2|A0A2K3CTI2_CHLRE;tr|A0A2K3CTH1|A0A2K3CTH1_CHLRE
2588000	2548700	1229000	1239600	3216800	3504800	3922000	3735700	3883500	954590	925380	2157500	2398000	2215200	2281700	227530	2378100	2419400	2383000	2498900	2345600	1729300	1939000	1421500	1878500	1971300	1751900	2292800	2492100	2281600	1728100	1886400	1761900	2401000	2465500	2122700	tr|A0A2K3CTI5|A0A2K3CTI5_CHLRE
342580	304750	282910	240090	201910	244460	235540	218820	186960	284810	313020	291720	362880	273230	302600	41780	264300	251170	285310	276770	311620	237110	263620	252350	191560	260630	234740	182500	297040	252900	189970	195280	186990	263670	234130	258450	tr|A0A2K3CTI6|A0A2K3CTI6_CHLRE
221620	121110	219220	209030	63065	148630	187180	130620	190740	208600	193780	229470	253510	252310	229380	30173	197970	160610	330840	258840	256690	77995	0	153960	213700	171140	190570	214430	201180	182840	70421	79601	69694	182000	188450	158330	tr|A0A2K3CTJ0|A0A2K3CTJ0_CHLRE
27453000	29585000	30637000	33663000	31993000	32169000	41218000	38794000	40440000	31982000	30357000	31307000	35654000	41606000	39011000	8419700	33715000	35123000	55159000	48520000	49920000	27754000	28758000	29106000	36794000	38393000	38938000	44779000	44023000	44377000	29448000	29384000	27120000	34009000	33416000	34314000	tr|A0A2K3CTK0|A0A2K3CTK0_CHLRE
315140	320550	366310	383920	411750	415650	583660	455760	569290	243460	290560	403260	615040	461720	435530	89644	355650	375100	600470	436760	527890	473450	475560	496970	506770	454880	487290	553350	508610	551140	329250	385240	305030	362190	433570	402980	tr|A0A2K3CTK9|A0A2K3CTK9_CHLRE
304660	203980	166460	153580	172380	176380	227720	216330	213480	23722	156350	96696	209500	231920	222800	50950	153040	171920	364700	128080	371660	181840	96943	170810	175720	303190	207020	204400	270860	299880	81549	117950	149600	218240	345150	306410	tr|A0A2K3CTL3|A0A2K3CTL3_CHLRE;tr|A0A2K3CTL4|A0A2K3CTL4_CHLRE
0	43140	35920	47046	65435	91249	59598	63895	129630	42884	0	25276	70678	52727	105610	10068	73634	30195	85497	78023	81765	0	33520	14811	62182	91819	76198	52470	75188	88448	39492	30657	34128	99473	82826	81599	tr|A0A2K3CTL5|A0A2K3CTL5_CHLRE
0	0	0	8231.5	6888.5	8955	14073	5341.8	4356.7	2689.2	0	0	0	2979.4	5164.4	795.1	4645.4	0	0	0	3458.8	0	0	0	3067.4	0	4314.4	0	2986.1	0	2077.2	0	3400.1	3438.9	0	3250.8	tr|A0A2K3CTL6|A0A2K3CTL6_CHLRE
596910	600960	647210	437520	529030	480490	650330	603590	533170	309540	393410	415840	581440	661760	557180	153130	602310	774470	789850	643610	673550	321240	431670	361680	454850	441210	385750	455120	412130	462600	398950	415390	388690	364330	346880	408680	tr|A0A2K3CTL8|A0A2K3CTL8_CHLRE
420950	342150	341260	364570	356470	297570	204420	172210	395250	119480	298660	238440	130790	131870	158160	65704	344410	270170	286950	193960	215340	150330	131700	121080	156090	127680	124740	143300	135410	219470	150500	117120	124760	127570	203450	143330	tr|A0A2K3CTM1|A0A2K3CTM1_CHLRE
336460	339060	325480	302630	356660	328110	416570	413830	503120	457960	416630	440720	121610	279190	69037	42806	248570	116200	263090	195820	219520	137440	133990	93347	303520	189540	187690	263600	261680	263890	198010	194530	189170	232820	321830	200280	tr|A0A2K3CTM9|A0A2K3CTM9_CHLRE
65327000	65442000	64883000	42871000	37113000	40817000	51863000	48674000	44606000	21642000	21548000	21097000	47539000	41916000	44147000	12138000	55373000	54701000	58437000	52380000	48670000	28038000	30386000	28944000	42747000	41242000	40437000	44034000	42247000	38880000	32514000	31430000	30976000	39418000	36787000	35825000	tr|A0A2K3CTN0|A0A2K3CTN0_CHLRE
469200	645130	604730	439600	276850	373460	412970	265810	311280	363870	482900	509130	299800	270040	299000	100600	417920	430920	1233800	982800	954550	562350	606900	494890	937670	960320	831400	784110	788180	548070	432230	541230	544510	692420	669960	655240	tr|A0A2K3CTN1|A0A2K3CTN1_CHLRE
4329.2	22495	64181	79647	56454	61515	74793	13436	78900	72506	82159	69540	94429	104640	62243	0	52319	69043	258630	171140	284310	113160	28130	46858	121790	129600	109560	165620	119710	122110	97713	124350	123480	91718	95242	144850	tr|A0A2K3CTN2|A0A2K3CTN2_CHLRE
124200	149880	0	112140	124320	148460	189030	181630	211340	111490	120950	151240	175440	260590	301710	57979	262980	179740	110810	0	80266	73127	62683	48943	0	86966	0	91355	66949	0	0	58859	0	95299	60004	0	tr|A0A2K3CTN7|A0A2K3CTN7_CHLRE
170060	342730	380860	264460	206780	219270	172300	323710	239310	296930	269440	199490	159840	196930	199720	77899	198280	333430	253470	189110	383730	125920	206770	145900	183170	87823	213150	191690	149080	198390	101290	78535	102300	167360	131960	50232	tr|A0A2K3CTP1|A0A2K3CTP1_CHLRE
7763700	8512200	8522500	4449600	4298000	4604600	5155600	5651100	5138300	2961400	2643600	2798800	2906900	3407200	4090200	1404600	6239500	6303000	6915800	6036500	6414400	3354900	3613200	3682800	4471100	4300300	4636200	4541600	4161700	4354500	2849500	3040500	3160200	3499300	3636900	3811900	tr|A0A2K3CTP3|A0A2K3CTP3_CHLRE
1817100	1681600	3794200	2401200	1433100	1837200	2461700	2096000	2245100	1315600	1149700	2138600	2642300	2547800	3104700	744220	3383300	3398700	1729800	2144800	1531700	1455300	1042500	862350	1386800	2013100	1059600	1369900	762030	951650	1123800	952080	620130	1430100	1166200	1087100	tr|A0A2K3CTP7|A0A2K3CTP7_CHLRE
209250	582260	914450	985590	1273500	626640	1245900	1351600	612050	1132000	1186200	1287700	1481700	1108500	1369900	265040	810960	1029200	2008100	1572200	1676600	744040	710050	886120	1550500	1475900	1757600	1582700	1253200	1381900	891320	905390	904780	802180	863100	1094400	tr|A0A2K3CTP8|A0A2K3CTP8_CHLRE
8478100	8087000	8650100	6820300	6119600	6237300	7436600	7281200	7199700	3354900	3688000	3624900	7939900	8486600	8283800	2156100	9274500	8912400	11027000	9904300	9701300	6049400	5981500	5771800	6040900	6376500	6375700	6657400	6738500	6210700	5376900	5182500	5228900	5904400	5463200	6404400	tr|A0A2K3CTP9|A0A2K3CTP9_CHLRE
248090	316430	289310	390620	319530	280040	0	294230	287980	310010	291260	319150	252890	233730	219000	0	0	0	353670	362640	358870	228640	250540	212220	287200	270400	310460	313470	338780	379790	164660	218950	236230	333730	0	402600	tr|A0A2K3CTQ1|A0A2K3CTQ1_CHLRE
8152500	7687800	8508300	5214200	4484000	4924000	6029600	6330200	7028400	3358700	3723500	2925600	6151100	5809700	6300900	1834600	8351200	7666300	7512000	6989300	6311400	3980400	4195100	3736100	5666800	5244800	5218300	7527100	6282700	6575000	5232000	2742100	4992900	5865200	4377500	4282500	tr|A0A2K3CTQ2|A0A2K3CTQ2_CHLRE
291760	47258	175750	363110	278870	240750	364890	336160	190230	585220	568110	691230	438520	597520	578780	89141	172640	400930	488500	521560	539660	266620	199930	227910	198690	310360	370610	423030	257840	353870	155940	164540	182900	257120	414760	292640	tr|A0A2K3CTQ7|A0A2K3CTQ7_CHLRE
744830	768010	779870	540340	680580	582620	579830	566180	574340	482430	509270	527940	456760	421430	633860	209080	848220	910980	770360	755120	638610	259570	380500	374490	417080	477430	625930	541880	529340	531130	383570	409510	372740	396970	430110	410180	tr|A0A2K3CTT1|A0A2K3CTT1_CHLRE;tr|A0A2K3CTR2|A0A2K3CTR2_CHLRE
1011900	772740	953210	1113000	1309900	1148900	1039800	1131900	978720	1029800	1022600	871690	1068000	1143300	1465600	276940	1304500	1250100	1702000	1502900	1604800	704090	794930	626760	1234000	1549100	1218400	988230	1073900	1123200	715920	744100	694600	807600	1328000	874130	tr|A0A2K3CTS3|A0A2K3CTS3_CHLRE
1833500	1793300	1701700	1327100	1026900	1262100	1315100	1333700	1106700	1143200	1108300	1292300	1543700	1675100	1815600	442990	2434500	2086700	1604700	1456500	1189800	923660	1044500	922020	1165800	868370	1007900	637930	856100	930580	717060	735170	717360	1045000	1182600	1004800	tr|A0A2K3CTS7|A0A2K3CTS7_CHLRE
371920	341170	302430	300420	256640	225290	340540	314140	318040	108180	142720	139060	227820	235460	183590	45891	208740	185760	188680	159790	176700	68551	108160	120860	124960	134300	105170	144700	144160	104820	105350	111220	78634	121630	97690	169480	tr|A0A2K3CTW4|A0A2K3CTW4_CHLRE
5205200	4659400	4684400	3316200	2887300	3387300	2835300	2515200	3042700	347080	3517300	3632700	2711300	2847700	2661000	888140	3566600	3555500	10299000	8519900	8582900	197850	223090	197540	9827200	377880	300370	8261900	8520200	7603300	426710	224970	6566900	486850	362710	9245800	tr|A0A2K3CTW5|A0A2K3CTW5_CHLRE;tr|A0A2K3CTW1|A0A2K3CTW1_CHLRE;tr|A0A2K3CTX4|A0A2K3CTX4_CHLRE
161000	256050	336010	361260	258760	324530	660980	605250	544080	107560	142230	92055	708030	635460	712350	103960	356510	373400	670970	464090	462080	477550	525130	441880	384820	308180	358140	376960	257540	386780	254800	209050	172790	303230	199970	226550	tr|A0A2K3CTW7|A0A2K3CTW7_CHLRE
1073000	834470	1002800	850080	722500	773430	832330	706990	818780	517480	538440	607100	793120	733980	687470	266910	1010000	950610	969960	918510	879390	417830	450020	424240	688070	733320	758370	720930	678180	724000	546170	535600	513750	594520	549680	596500	tr|A0A2K3CTY2|A0A2K3CTY2_CHLRE
0	0	0	0	0	0	0	0	0	26072	0	55505	0	0	0	0	0	0	56804	78928	86661	42053	61323	58951	60189	49973	63982	48112	43070	66337	0	44299	42360	36044	0	0	tr|A0A2K3CTY6|A0A2K3CTY6_CHLRE
7079300	6412500	7362000	6908700	5988300	6401600	8420900	7586800	8599100	4713600	4303200	4348700	8200100	8290700	9016500	1912800	8776100	8859000	5723300	4759000	4814500	2734900	2597100	2758100	3749800	3780900	3681200	3845400	3899600	3538200	3060800	2935900	2817800	3040800	2984400	2992300	tr|A0A2K3CTZ8|A0A2K3CTZ8_CHLRE
204770	205570	258780	227510	220270	153260	198350	182370	144970	233430	216950	220630	176870	175150	191280	32290	285090	196550	388400	291060	303280	150790	149970	138480	283240	259800	273860	330110	301280	183940	232990	228140	211500	249270	240840	241660	tr|A0A2K3CU06|A0A2K3CU06_CHLRE
3094900	3524400	3474600	2733000	2547700	2437000	2235000	2098300	2531800	2763300	2778500	2988000	2070000	2562800	1841700	675870	3181800	3133000	4822100	4197900	4214400	2304400	2504100	2337200	3132100	3014600	2931100	2805700	2941500	2788900	2211000	2169200	2163300	3267100	2820400	3238200	tr|A0A2K3CU16|A0A2K3CU16_CHLRE
41209	23531	46667	41894	57551	95464	138980	112190	161970	18027	14717	17906	84698	101970	105610	0	21272	23608	292410	254850	252750	182640	207840	214210	132140	157200	166470	178650	156880	185080	116260	115460	127830	106600	111760	89277	tr|A0A2K3CU17|A0A2K3CU17_CHLRE
250770	236740	283490	318900	241510	218270	253560	306450	321150	297280	237100	0	546780	366390	379480	87393	295940	321790	849180	1035300	768720	275630	305100	323870	262690	495560	291230	593340	589980	376600	194770	159060	110930	433560	416250	231900	tr|A0A2K3CU22|A0A2K3CU22_CHLRE
244010	203640	261590	221220	203440	197210	176810	163260	161160	249540	231300	308590	242530	242820	253220	60675	225470	297110	335480	395380	251690	94281	148990	129280	177670	105990	179860	166120	147610	144170	148840	145580	132730	179870	166440	164320	tr|A0A2K3CU24|A0A2K3CU24_CHLRE
122980	95505	102380	183280	160000	198910	207480	165600	193100	117720	159630	134590	119120	123530	124020	32824	128580	123900	200880	231970	195550	203770	159610	130870	255370	247030	231500	233020	237640	233260	173110	231300	167850	179780	226610	259050	tr|A0A2K3CU26|A0A2K3CU26_CHLRE
274120	247610	234550	289100	420200	332230	607820	566320	545400	326150	328120	346450	349240	413280	468940	64497	340540	313560	607340	768430	652450	465970	518840	489450	541330	508870	470160	603800	569240	366720	197820	342490	347180	449360	405880	317910	tr|A0A2K3CU29|A0A2K3CU29_CHLRE
349200	107540	606140	810110	822330	649470	1033000	1032000	1099800	415120	385450	842700	540640	496640	607120	76706	162670	297070	1119400	1325900	1196700	732690	732460	732540	610070	768190	1127800	1022000	578560	998660	814310	492950	516250	1104700	874710	452080	tr|A0A2K3CU41|A0A2K3CU41_CHLRE
5637800	5642100	5652800	3894900	2975800	3327300	3238100	3583700	2914400	2864700	2946300	2755500	2818600	3553900	3439700	1683600	4450500	3884600	5664700	5968200	5918600	3732500	3699900	3543100	3943800	3742700	4093800	4555600	3778700	4322300	3061100	3362100	3499800	4246200	4718400	4208900	tr|A0A2K3CU49|A0A2K3CU49_CHLRE
113920	194070	92766	244370	138640	165910	227600	273990	221460	220470	310440	250240	350350	221750	383850	57961	275630	299570	228280	137450	117840	94569	128600	99925	138720	90547	123310	151080	165050	124880	91904	62101	110990	119010	133000	144960	tr|A0A2K3CU56|A0A2K3CU56_CHLRE
173430	157680	174790	144320	83281	168140	72933	208030	188280	0	89865	0	237970	227400	197240	65338	292120	327910	83126	194460	92589	45407	28631	30240	129690	0	59969	163160	64136	143760	65077	112480	115060	45300	71617	69104	tr|A0A2K3CU68|A0A2K3CU68_CHLRE
171800	162310	143390	169160	128050	140730	121150	126850	220470	68921	76733	80147	270940	244200	267510	64129	261990	280200	204470	316610	294340	156680	170600	181020	98810	127190	208130	250460	291040	148540	189340	184660	127320	96287	164150	182630	tr|A0A2K3CU74|A0A2K3CU74_CHLRE
66134	0	215550	63317	98396	60193	63458	107810	54898	0	26701	0	73042	165280	133870	50450	164960	198440	456730	186250	345500	177510	96730	208610	50651	66839	298190	108870	277880	248460	80463	128820	171670	40986	233270	227180	tr|A0A2K3CU76|A0A2K3CU76_CHLRE
0	14081	21359	0	0	0	0	0	0	15076	18596	19604	0	0	0	0	0	0	25272	23257	22199	24758	30362	27264	16511	14695	14418	26101	18179	23831	16127	15758	0	26512	37348	36217	tr|A0A2K3CU98|A0A2K3CU98_CHLRE;tr|A0A2K3CUA0|A0A2K3CUA0_CHLRE
356020	188710	343050	511800	435540	200540	545520	547280	523440	171260	122110	96934	599000	575430	651910	166690	719420	438910	632640	313600	309340	214120	219940	240410	309860	197810	238230	318210	306850	244050	280290	337760	184140	196400	160420	142350	tr|A0A2K3CUA5|A0A2K3CUA5_CHLRE
1347000	1531900	1362200	1442200	1199600	1225700	1826100	2144900	1846000	713360	760630	839730	1727100	1606300	1728400	205550	813940	783590	615630	1249400	1248600	751990	708740	684580	1839500	1463100	1667900	1533300	1446400	1427900	854500	771080	844750	1487800	1326500	835320	tr|A0A2K3CUA7|A0A2K3CUA7_CHLRE
165100	169190	157310	747800	556520	678170	1067900	947730	1173500	607620	569060	557270	454230	559330	455650	150890	563820	584620	289930	319670	330220	164800	113650	106740	592790	465360	536160	426890	428520	459050	308920	193070	258100	644640	542820	583490	tr|A0A2K3CUA8|A0A2K3CUA8_CHLRE
8492900	7757700	9306400	6162600	6693400	5895900	8317400	7266400	8088300	7236800	7170600	7200800	8726800	9410800	8098800	2089100	9887800	10913000	6955700	7012300	5649600	3206000	3449800	3146600	3246600	2791400	3337400	3795100	3690700	3387700	2836800	2606200	2432600	2877600	2799400	2616100	tr|A0A2K3CUB3|A0A2K3CUB3_CHLRE
275010	338870	326630	43876	256860	264800	0	0	244490	172120	172350	196170	0	223580	328690	0	374230	479230	440690	396790	351210	56295	179810	46134	226230	285710	42524	247920	59626	254240	193330	42692	210980	252730	190030	222090	tr|A0A2K3CUC9|A0A2K3CUC9_CHLRE
375320	333140	409430	386700	356410	358650	487150	415570	495320	236820	255830	275630	507570	467160	445940	118260	530830	496000	476880	426680	431800	289700	290910	288420	353560	356890	330680	321870	325220	331370	227550	216890	256390	363690	383650	357270	tr|A0A2K3CUD8|A0A2K3CUD8_CHLRE
184170	130310	128480	117290	36792	31314	113670	107920	88578	22704	42865	73731	111040	108010	110900	8635.1	176420	118310	249420	209280	188680	121510	127680	120200	131180	123170	145520	148310	144630	147420	113520	96373	134010	113800	117970	133230	tr|A0A2K3CUE7|A0A2K3CUE7_CHLRE
376900	184940	377110	379320	442040	535870	227820	509660	453890	394410	389000	358940	704490	880120	591010	85041	429240	502440	428950	394370	539300	135540	228100	117860	294710	503540	468670	510450	597350	506770	138980	222630	153300	189830	143950	328160	tr|A0A2K3CUF3|A0A2K3CUF3_CHLRE
4358500	4249500	4040600	2027400	3025900	3113700	3949300	3379400	4532300	1945800	2164200	2256000	3569600	3127300	3423500	1194200	4767300	4762800	4177800	3696000	3783000	2293700	1996400	2054300	2814600	2397700	2812100	2564700	2477500	2675000	1832600	2063600	1865700	2756500	2467100	2307800	tr|A0A2K3CUG6|A0A2K3CUG6_CHLRE
21968	25151	34806	59843	48542	41752	52059	44582	66112	32428	49386	55599	47403	51942	42998	10692	49343	34702	35128	28588	32136	17799	21840	23621	9881.2	18929	8453.5	11286	24513	41843	14871	12631	49760	40547	22306	19214	tr|A0A2K3CUI0|A0A2K3CUI0_CHLRE
451680	482290	546160	508320	587200	570300	743890	835230	808340	442650	402450	251080	1148700	1190300	1150200	175640	880160	767760	453940	381860	308130	230290	201480	180390	271790	291970	277510	571670	290500	341690	220980	200760	180120	280030	357020	381340	tr|A0A2K3CUI1|A0A2K3CUI1_CHLRE
1054200	888720	0	0	0	829650	1338800	1348200	1394300	1501800	1285400	1522700	0	0	0	409370	1479800	1778700	1775500	0	1495600	704470	0	706360	1079700	1104800	1052000	1018500	0	1038400	665160	0	0	0	940700	0	tr|A0A2K3CUK2|A0A2K3CUK2_CHLRE
106860	157400	160490	249950	129320	151660	230240	125440	270180	154740	63704	82646	182810	167910	180520	45895	147220	129670	0	468940	90273	114430	0	66708	255670	108600	189190	198830	45106	192040	84054	79951	69486	56277	37228	65264	tr|A0A2K3CUK8|A0A2K3CUK8_CHLRE
62922	0	0	64594	61380	0	0	0	0	60626	0	69162	118200	168930	0	0	0	0	0	0	96727	63280	0	86211	0	49745	0	0	60225	63741	42273	0	0	0	0	0	tr|A0A2K3CUK9|A0A2K3CUK9_CHLRE
1096200	1061700	1141000	1079800	1136500	896230	1683200	1655300	1524700	590710	603380	767640	1547400	1407700	1555400	391430	1692400	1553800	995480	933470	858380	571600	580780	702470	792350	745770	753270	783110	661440	763930	501070	636270	576310	720100	688360	886470	tr|A0A2K3CUL6|A0A2K3CUL6_CHLRE
1294100	1072200	1016100	872180	465180	705630	863880	756810	751830	561460	720430	740110	810330	882050	1074900	205270	511970	732580	1911800	1425600	1509600	842770	839950	752520	1231200	1129200	1055700	1179900	1193700	1040500	687310	850550	829340	544260	896880	901020	tr|A0A2K3CUL8|A0A2K3CUL8_CHLRE
148230	103010	145390	160470	129480	0	407450	103760	64715	95060	92693	109540	589530	197540	107230	50369	128740	756960	152030	135760	109010	92927	67749	73460	142840	520100	103450	106510	78501	95011	71047	83803	84845	132890	132180	89120	tr|A0A2K3CUM2|A0A2K3CUM2_CHLRE
449560	454110	711350	411750	361270	418140	615320	534300	585820	269170	145810	106300	478760	452460	461340	149400	581420	616220	797280	499530	334300	327090	342960	242900	524170	246920	395460	350240	257050	373730	213400	209600	249810	233440	312230	237740	tr|A0A2K3CUM3|A0A2K3CUM3_CHLRE
132830	176900	150780	171480	172910	104900	106940	121120	106890	309300	282710	188630	201150	185190	215780	45856	188130	133510	285770	247460	250660	174980	229490	228580	162540	233700	203930	243970	274200	236820	143980	199220	173970	37912	70941	69938	tr|A0A2K3CUM5|A0A2K3CUM5_CHLRE
13974000	13286000	11793000	11532000	10362000	11017000	14331000	12532000	13340000	7759300	8338300	7803000	11432000	10805000	11552000	2968800	12120000	11286000	7514300	7293200	7581200	4421700	4281400	4517700	5485700	5669400	5764300	6215800	6040700	6010800	5133400	5428500	5063900	5236300	5208300	5644000	tr|A0A2K3CUN4|A0A2K3CUN4_CHLRE
214140	74690	111340	100640	161360	101990	134080	112130	67150	39903	34872	130440	95372	122780	124110	9085.6	97538	48050	236020	264830	235200	121950	172630	138980	196970	232210	207880	212580	180900	197890	133590	126610	157540	140310	127660	134420	tr|A0A2K3CUN8|A0A2K3CUN8_CHLRE
133920	133460	127820	130630	125720	219370	316790	286840	367230	293650	267220	41300	375620	281450	469610	102670	169870	521870	399700	570100	303690	434670	237820	72514	246890	351740	367700	167370	336780	352070	53359	81710	82670	363330	483930	377630	tr|A0A2K3CUP4|A0A2K3CUP4_CHLRE
290030	284980	291680	267640	273030	248920	229350	180910	273140	106960	96723	117780	305800	307780	283120	70970	312350	342520	277130	170030	242870	104900	143750	88279	184190	198760	234830	187200	206690	233640	99528	102780	144670	155630	187470	139210	tr|A0A2K3CUP6|A0A2K3CUP6_CHLRE
0	60268	42424	37528	0	30210	0	0	16075	27590	12685	22589	60703	145110	27705	0	60415	26367	126240	184730	112470	67977	71770	74482	103450	80066	92082	93092	62876	94404	76939	65890	68341	47880	69935	74463	tr|A0A2K3CUP7|A0A2K3CUP7_CHLRE
61299	79831	18647	50772	104420	83505	119160	53645	70752	154830	207740	206760	48103	62126	90729	13335	56908	67755	99491	212860	198420	78875	107000	90563	107180	127380	96679	218080	192420	187880	91374	104910	83496	52216	135340	95248	tr|A0A2K3CUQ9|A0A2K3CUQ9_CHLRE
27824	24515	28333	23023	16725	21626	16583	15357	15893	27328	22282	26152	19435	19300	19750	5004.3	28124	23393	21746	20650	19549	0	0	14947	10948	3096.1	18115	0	8950.3	11234	2068.1	0	3447.5	1661.6	0	11934	tr|A0A2K3CUR8|A0A2K3CUR8_CHLRE
60849	62277	77024	56646	61929	0	64690	56260	62142	0	0	29274	83862	130100	132530	17829	94736	111670	54589	59858	124200	40494	53357	41876	58288	54138	40651	62741	45423	69370	0	65458	41388	39675	20607	63051	tr|A0A2K3CUS3|A0A2K3CUS3_CHLRE
196120	29989	59431	123700	165620	299670	136120	312760	158060	137270	54081	35482	329940	277540	310790	87471	405570	251230	940940	488910	642770	273970	81989	189450	467780	422590	218730	76926	230040	270830	139500	179420	201030	107880	125580	204950	tr|A0A2K3CUT8|A0A2K3CUT8_CHLRE
85786	0	108430	0	101300	162390	202050	145630	0	343810	234970	168960	226490	358730	274020	72031	185100	202900	767040	375370	468920	243770	85698	180770	140120	138640	182720	166000	226940	355270	123980	162440	113240	0	369080	0	tr|A0A2K3CUU1|A0A2K3CUU1_CHLRE;tr|A0A2K3CUU0|A0A2K3CUU0_CHLRE
63852	72547	103040	71830	79237	50167	89721	63303	88843	0	12544	24323	98555	92783	109750	32048	114960	91814	80157	22253	25296	7562.1	57820	47450	69521	38136	64871	49950	90310	81569	10051	45802	33706	9690.2	10852	26487	tr|A0A2K3CUU6|A0A2K3CUU6_CHLRE
0	0	0	0	0	0	0	0	0	7088.2	6795.7	6446.5	0	0	0	1743.2	113470	0	28711	11146	11560	8995.1	9915.3	5685.9	158150	119790	173280	102540	103190	98779	5642.5	5482.1	134880	128530	130190	127650	tr|A0A2K3CUV0|A0A2K3CUV0_CHLRE
5786500	5649600	5425800	4263000	3716000	4158500	4320200	3433600	3491400	2788300	2803100	2936300	4264900	3652600	4291200	1472200	6629700	6826500	5720100	5060800	4842700	3132000	3344200	3061300	3849800	3719500	3156500	2876400	2994300	2794500	2055500	1898300	2015600	3498400	3626900	3266700	tr|A0A2K3CUV3|A0A2K3CUV3_CHLRE
664990	677430	576760	1560200	1468500	1465000	3136600	1392300	1514600	1728100	1681500	1772500	1882900	1810200	1820600	338150	1214100	1576000	1009700	709570	864670	325970	342880	417280	1118000	933990	964140	963850	1085300	905180	649890	620060	588180	886420	845100	1102900	tr|A0A2K3CUX5|A0A2K3CUX5_CHLRE
328270	0	0	31316	0	0	40274	0	0	80528	79817	810890	768170	71959	51042	16319	604090	0	152240	120560	302620	302230	343600	39736	69841	202720	0	414720	430280	0	0	0	0	107570	0	414710	tr|A0A2K3CUY0|A0A2K3CUY0_CHLRE;tr|A8IS47|A8IS47_CHLRE
291270	183530	304480	360750	272910	338620	287390	316270	338050	362220	336280	355570	349180	374310	383930	73904	336470	304000	624520	599450	428790	241350	319350	291960	337140	343620	331440	341000	278740	372750	240730	209560	216040	346840	297070	257250	tr|A0A2K3CUY2|A0A2K3CUY2_CHLRE
935080	871000	863150	724810	664430	718400	858610	839420	838380	509570	478510	491310	898510	905480	861170	205500	906900	939030	903320	827840	842360	74182	529360	547520	544970	501950	514550	565160	569780	58014	454800	445500	402330	484980	462500	102210	tr|A0A2K3CUY3|A0A2K3CUY3_CHLRE
30695000	28775000	32021000	26502000	25487000	25220000	21105000	23099000	22881000	40784000	45547000	43527000	24408000	28093000	25702000	7400800	29780000	29552000	38533000	43385000	46080000	23755000	26069000	27513000	34464000	34750000	37788000	42192000	45067000	46299000	31063000	30491000	33308000	28048000	27637000	28882000	tr|A0A2K3CV04|A0A2K3CV04_CHLRE
51240	54086	116960	118160	107910	39231	23703	61227	116630	181110	173230	160090	108920	208110	246760	54480	247800	140620	285450	281450	239370	168440	137490	161770	200720	189960	182280	214490	176900	223060	131330	124300	105740	171400	163040	162130	tr|A0A2K3CV13|A0A2K3CV13_CHLRE
1628400	2197100	2011900	1449800	1241100	1351800	1144200	1267200	1200000	858930	1041600	934650	1352900	1307300	1322400	369830	1647700	1668100	2173600	1961000	1145500	862840	671710	1043500	999740	1068500	649060	1306300	1182500	1366000	1126900	1121500	1013200	664750	921320	855020	tr|A0A2K3CV14|A0A2K3CV14_CHLRE
0	15465	10113	91254	65632	59051	89098	96025	86655	31946	57082	54335	44037	45266	33491	1150.6	6595.5	53772	135470	125100	144230	55609	77117	55736	105410	105590	92637	90922	100510	104600	43150	70110	60570	93029	102480	108900	tr|A0A2K3CV27|A0A2K3CV27_CHLRE
146780	89650	464020	281450	251300	283980	280660	282200	280210	201050	0	199810	281450	249620	83298	74609	145140	115270	554860	400660	520630	250470	252180	120190	123270	80365	122550	352010	107140	89674	70809	77198	350790	130100	109740	408730	tr|A0A2K3CV38|A0A2K3CV38_CHLRE
208170	177900	120210	56726	50183	84192	118260	108750	88281	114820	91327	86408	255700	208220	134140	30218	267480	120450	148300	206350	168370	99830	138360	121500	79477	174060	87808	106170	120780	140670	27103	88417	91713	153270	176690	0	tr|A0A2K3CV40|A0A2K3CV40_CHLRE
1021800	957520	1207500	670110	650090	651190	726980	613590	842540	588230	715120	639710	768180	821940	780660	229970	1115000	1015700	3533500	1076500	3299400	578140	488610	598960	942480	929760	1022200	827480	824120	816520	503040	518870	582440	755860	822860	703790	tr|A0A2K3CV42|A0A2K3CV42_CHLRE
0	18653	12025	7951	10032	0	0	51066	0	13508	13034	9280.3	0	0	0	0	0	0	15879	20892	23689	14781	11656	10950	17223	15974	14329	17306	12885	14138	10474	12245	12263	21293	20784	22277	tr|A0A2K3CV46|A0A2K3CV46_CHLRE
464300	316270	344360	283980	490940	883200	469750	656780	688130	453570	384210	340890	726140	505640	828560	34121	490580	340730	447420	153730	155510	82061	268450	97976	209860	70727	113920	455910	140400	90771	58855	230200	257240	230500	142190	102950	tr|A0A2K3CV50|A0A2K3CV50_CHLRE;tr|A0A2K3CV56|A0A2K3CV56_CHLRE
4562200	4532100	4617500	3919900	3662800	3217900	2934300	4302500	3744500	2787100	3049600	3172300	4004600	4026100	3735700	829370	3817300	3957200	5606000	5294700	5330000	2950500	2997000	2887800	3544900	3030000	3416000	3929600	3243700	3642900	2626400	1525400	2471900	2846400	2754900	2739700	tr|A0A2K3CV60|A0A2K3CV60_CHLRE
392340	354620	0	1802700	1736300	1440300	2235600	1818300	2478500	1818100	1618500	1840900	1360700	752700	1289000	303260	737540	334100	1373200	1284600	1641400	818350	529030	1055900	2397400	2207100	2388800	2051300	1788900	2139300	797350	1345500	1127800	2460900	2661900	2477300	tr|A0A2K3CV63|A0A2K3CV63_CHLRE
8297300	7144800	9056500	9338300	8505400	8078300	10962000	9775400	11140000	1358100	4485500	4468200	9103100	8893000	10485000	2744700	10451000	10521000	11461000	9542300	8075900	3654300	4390300	4566800	5300100	5331500	5406000	5690000	5262700	5299100	3881900	3918800	3815700	5756400	5721800	5845700	tr|A0A2K3CV64|A0A2K3CV64_CHLRE
465560	467690	334340	460050	309730	359060	670170	565270	581580	266280	241130	246790	571780	429190	546230	106970	235280	398790	626810	613520	605580	461240	382470	523060	361000	412600	416360	477820	479550	540070	389240	330990	314100	181620	353630	317480	tr|A0A2K3CV89|A0A2K3CV89_CHLRE
10275000	9085900	6991200	4492300	4373800	3638900	4794100	4207300	4819700	4225900	5911100	5749000	3894200	4344100	4257200	1320100	6014300	5624600	10303000	10257000	10978000	5892600	6228000	6713800	7282700	5520700	8290000	5887700	6875400	4851700	5178600	5894900	5974000	5810500	5756400	5619800	tr|A0A2K3CV95|A0A2K3CV95_CHLRE
58595	55643	49011	70746	119080	41630	66497	53107	65536	80398	71756	43850	47609	68386	50482	14716	81071	50509	119380	113220	109740	41265	74574	67463	173450	80920	92872	58078	55008	82957	72956	64707	74146	38680	130250	88353	tr|A0A2K3CV96|A0A2K3CV96_CHLRE
2179100	2056700	1454200	4405400	3949200	5074300	7071500	6488500	6903700	2776400	2962900	2720500	3534500	3284200	3686300	727290	2700300	3101800	4163700	3923000	3836100	2497600	2702100	2547100	4332100	3887100	4240200	3470500	3372300	3537200	2431300	2366000	2648600	3863800	3753000	3806800	tr|A0A2K3CV99|A0A2K3CV99_CHLRE
1324400	912620	1514100	1040700	1244800	1522500	1522500	1606900	1788900	863480	962840	1258900	1905900	1523900	2122900	396200	1645600	1649700	906830	1091200	1295500	787350	624410	748150	1007000	1004900	1174200	1138400	993930	1154900	689340	700330	849860	594900	983580	588080	tr|A0A2K3CVA0|A0A2K3CVA0_CHLRE
435440	819550	851900	661620	550900	777690	527820	472830	513720	1217400	928280	1136400	724010	480990	497640	101620	643340	520940	2622100	2321600	2040200	1109700	902450	1065900	1641600	968120	1346400	1789400	1661800	1578100	1288100	1242000	1099300	1588400	1411900	1609500	tr|A0A2K3CVA1|A0A2K3CVA1_CHLRE
308160	314460	290370	390940	349430	254340	518940	471060	535000	64673	124170	62478	265460	238250	205670	57663	191970	179890	555330	347250	506530	317500	219890	231480	161570	195090	210570	208170	207300	207040	239260	250090	204580	250680	300500	263540	tr|A0A2K3CVA7|A0A2K3CVA7_CHLRE
2505100	2287900	2202300	1927800	1683200	1820200	2074400	2044700	2009700	630230	1566800	1545900	2041600	1876100	2417400	617550	2544800	2748100	1790700	1780800	1241900	1011500	1276600	1201400	1632900	1225200	1099000	1021200	1296200	1196000	969820	910590	918640	1113500	910210	1081300	tr|A0A2K3CVA8|A0A2K3CVA8_CHLRE
2880000	2699800	2983600	2737500	2402800	2512500	3509800	3150200	3770600	2550100	2903500	2404500	3780900	3706100	4066400	679340	2766500	2713300	2935400	2897100	2754200	1170800	1407300	1410100	2652300	2411000	2750600	2291300	2480000	2612800	1586400	1606300	1419000	1842600	1911100	1436100	tr|A0A2K3CVB0|A0A2K3CVB0_CHLRE
762380	757540	763060	399650	504000	418080	504040	538740	600810	306200	420280	225700	725690	728830	773080	170530	628200	546260	1039700	926390	1215000	645990	317910	638650	912800	889990	819140	890830	800250	308070	228890	668280	238110	708410	868410	707720	tr|A0A2K3CVB8|A0A2K3CVB8_CHLRE
3728900	3281500	3622200	3181400	2781800	2853700	3730000	3121300	3564300	4398700	4571100	5427500	3097800	2795700	3089200	780460	3142200	2928300	2466700	1992800	1707000	984830	1270900	1304900	1958100	1499900	1449500	1503400	1593600	2008500	1110400	1333800	1063900	1189100	1780400	1534000	tr|A0A2K3CVC3|A0A2K3CVC3_CHLRE
486250	404460	535710	401600	585450	359930	430390	482160	432360	727190	563560	585550	307680	669030	508210	216190	652750	596770	1246600	833030	1074600	627490	646240	541470	602140	624520	769710	819790	778230	656940	442570	532200	400700	610280	655860	739290	tr|A0A2K3CVC5|A0A2K3CVC5_CHLRE
8480000	7108200	8152200	5346400	5221500	4599600	6296900	5696700	6111200	3262500	3388600	3365100	5525300	4891300	5173000	1453800	7744900	6560700	6941300	6779600	6746000	3786400	3524100	3552700	4657000	5280500	5042900	4222500	4899000	4796200	3748900	4388500	3746500	4381100	4800400	5103800	tr|A0A2K3CVC7|A0A2K3CVC7_CHLRE
6597.3	7703.8	9327.8	7293.9	6471.8	0	8541.4	5749.5	7184.4	6441.1	5300.7	7136.2	6639.5	8785.8	6715.5	0	7535.3	0	14270	15469	17605	7265.6	10967	11201	11466	8453.5	9614.4	10149	13922	15212	6466.5	9447.5	5796.5	4810.3	0	0	tr|A0A2K3CVC9|A0A2K3CVC9_CHLRE
0	0	31193	38764	33979	21382	47978	30935	31086	115130	167030	124730	305250	0	27360	5602.7	29079	18193	14195	0	18432	0	0	11541	12681	0	11971	9293.2	17027	18681	0	13096	10441	0	0	254950	tr|A0A2K3CVD3|A0A2K3CVD3_CHLRE
797750	979270	772390	517880	561870	446500	654130	625460	660580	356630	491430	269240	645980	808170	806100	146940	766560	699070	1061600	797410	997290	464230	461820	497230	581590	563660	565920	668440	708610	692640	447450	564010	564880	634730	465980	550180	tr|A0A2K3CVD7|A0A2K3CVD7_CHLRE;tr|A0A2K3CVD6|A0A2K3CVD6_CHLRE
72843	124380	110360	400610	551600	422140	454370	491590	548580	329310	326460	339580	396580	340980	329340	61964	270520	143000	518940	425970	431190	143980	201500	155170	445890	468060	411570	390410	431350	391720	298190	263280	220610	449290	265420	340580	tr|A0A2K3CVE3|A0A2K3CVE3_CHLRE;tr|A0A2K3CVD8|A0A2K3CVD8_CHLRE
772790	749060	803070	620790	567490	504090	378790	372420	542200	617680	887790	675840	409360	378390	456300	135000	752850	739730	1002100	856270	881110	491060	492140	523080	796660	786010	703050	607150	578540	611230	461820	423760	495650	729080	623710	527970	tr|A0A2K3CVE5|A0A2K3CVE5_CHLRE
2556000	2779800	2685800	2880700	2960900	2797300	4007300	3386800	3706200	2151600	1802500	1770300	3656200	4231600	4117300	762930	3418700	3495600	4345000	3586900	3513700	2150700	2016800	1848400	2175300	2083700	2173600	2632800	2618300	2453100	1686300	1473300	1637300	1794900	2240700	2062200	tr|A0A2K3CVE9|A0A2K3CVE9_CHLRE;tr|A8J3L4|A8J3L4_CHLRE;tr|A0A2K3CVF0|A0A2K3CVF0_CHLRE
80122	0	125890	495290	370980	379970	590730	519200	421870	236610	240260	219460	192520	230570	294450	34724	270380	247350	191570	362880	221680	164160	210900	181580	362970	477680	311360	313510	317330	193350	179290	164140	234810	328890	522680	361060	tr|A0A2K3CVF7|A0A2K3CVF7_CHLRE
0	0	0	24497	19646	0	0	19417	0	30070	31447	24012	23930	0	32279	0	0	0	37322	27707	30049	16254	18883	24808	23810	31641	37421	24847	41141	22313	21063	22712	15110	0	23553	17776	tr|A0A2K3CVF8|A0A2K3CVF8_CHLRE
671760	16580	741210	657380	134230	610950	729950	151170	571770	695100	533420	87892	165210	175820	145230	12718	143130	152060	873660	700860	29529	404460	438910	361730	677520	727900	592750	142760	158040	177380	59495	124700	87814	785540	202310	193120	tr|A0A2K3CVG1|A0A2K3CVG1_CHLRE
18456000	17090000	18171000	17844000	14746000	15170000	23921000	21462000	20950000	6872700	7728200	7736100	28716000	23883000	25755000	5318100	24044000	23798000	21386000	19221000	18997000	11665000	10691000	11244000	12909000	14394000	14511000	13950000	13721000	11892000	10275000	9841700	9458100	14491000	12593000	11411000	tr|A0A2K3CVH1|A0A2K3CVH1_CHLRE
847330	647860	702650	631620	547210	271080	3941900	2912500	3184500	913850	1179200	3943600	309690	310230	279830	104150	819650	800900	1359500	1278000	579310	638680	352850	501330	545440	540870	379540	585690	869690	416070	481590	0	200440	831560	739910	796960	tr|A0A2K3CVI3|A0A2K3CVI3_CHLRE
5870900	5796100	6200600	3981700	3246800	3799900	2592800	2248600	2602800	3490000	3323800	3761800	2251100	2779100	2958300	819760	2985500	3515500	7588500	7103200	7600200	3937300	4477900	3439700	4118700	4777900	4518600	5066200	5330300	4477600	4482400	4599300	4433200	3902100	3571500	3766200	tr|A0A2K3CVJ0|A0A2K3CVJ0_CHLRE
104230	132690	125710	92673	136860	106270	15353	121080	161430	152910	155120	134410	131010	125640	152970	29968	160440	129120	212460	171890	156970	128600	78310	108260	173790	131240	130280	144280	131930	159470	123910	119780	115490	117780	111280	122310	tr|A0A2K3CVJ1|A0A2K3CVJ1_CHLRE
104930	160320	144490	192480	179850	135510	231120	75085	141560	293430	254490	295460	211930	217390	228300	19625	138220	185500	524010	429620	376920	226400	263350	225170	303270	283750	299520	307580	327600	324800	222410	191500	192380	216040	169750	207510	tr|A0A2K3D8D0|A0A2K3D8D0_CHLRE;tr|A0A2K3CVJ4|A0A2K3CVJ4_CHLRE
639330	728990	530570	552820	613610	266410	628930	702750	516590	1229700	1138600	1079500	490850	298820	562750	76120	378900	821820	865420	743930	825770	456810	396080	406310	689970	494210	635780	623830	384850	633100	439560	346370	341130	545110	432810	455540	tr|A0A2K3CVJ6|A0A2K3CVJ6_CHLRE
203930	165870	154340	179050	141640	166660	151920	183820	188990	116740	160400	145060	86586	110550	99253	28505	91515	91629	56661	53265	77751	36482	36173	38284	15170	59801	42608	39677	52322	29346	32227	52602	6803.1	17407	37966	36825	tr|A0A2K3CVK1|A0A2K3CVK1_CHLRE
13292000	13331000	13635000	16416000	15145000	14425000	19196000	15257000	19386000	10560000	11414000	11297000	21675000	21540000	22733000	5030000	21669000	21672000	13574000	13607000	14240000	8666600	8857100	8679500	14031000	14046000	13305000	14932000	14318000	14035000	10227000	9471700	9898300	13984000	13194000	14196000	tr|A0A2K3CVL1|A0A2K3CVL1_CHLRE;tr|O81648|O81648_CHLRE
148550000	144630000	156720000	123870000	114280000	114990000	134030000	123180000	110030000	82616000	71704000	71704000	158650000	172740000	183550000	41661000	195060000	167680000	146180000	129700000	124620000	87729000	92213000	91972000	87364000	77099000	90246000	74151000	90419000	89219000	62508000	71115000	69956000	75109000	75189000	75032000	tr|A0A2K3CVN0|A0A2K3CVN0_CHLRE
28919	26966	33447	91566	69096	99822	120880	90923	135260	39620	33167	29125	99271	70974	107450	17825	141480	108800	86185	68874	94743	27369	32277	36577	90829	61510	70825	87900	76018	68226	27056	36730	37934	85018	75526	91253	tr|A0A2K3CVN2|A0A2K3CVN2_CHLRE
182930	124250	175390	150690	120370	127350	215220	185850	211990	56700	0	55811	133680	140260	157540	51967	224950	159410	212000	209400	180840	78263	68917	111340	119220	125700	132840	102780	125140	125660	84939	109390	90633	129880	79648	149100	tr|A0A2K3CVN3|A0A2K3CVN3_CHLRE
182020	189050	186690	178660	160330	145240	192950	146760	142150	162110	166210	165960	37719	78018	66718	17805	64032	63159	177780	246740	207920	73950	64587	42567	88666	104290	118380	39312	127750	147960	78256	51991	86152	53981	55401	48793	tr|A0A2K3CVP8|A0A2K3CVP8_CHLRE
95999	96599	94528	61498	121720	122830	121950	155100	125370	68303	0	86770	114880	126230	104570	26704	91318	114580	280040	125320	127430	104010	95476	178760	0	0	183900	78014	197230	156770	95249	60565	150790	86649	111260	89526	tr|A0A2K3CVS7|A0A2K3CVS7_CHLRE
253650	354920	0	210880	347700	291360	208140	241280	543830	289940	448620	330380	322020	573330	460780	208680	260010	102750	388690	206720	97684	161570	172100	187010	135330	255690	326490	211890	254970	244370	0	95192	85528	292490	192380	182340	tr|A0A2K3CVT3|A0A2K3CVT3_CHLRE
516920	661410	365930	773840	781190	533820	933330	635780	868780	1244300	1375900	1480500	940980	1144500	1085200	195140	906050	681180	1741400	1705500	1690900	777250	957940	852750	1304500	1250300	1239300	1501900	1320400	1450700	669570	652750	811500	863870	787720	819160	tr|A0A2K3CVU3|A0A2K3CVU3_CHLRE
29797	9002.2	31441	31418	29632	31885	6745.8	8147.8	34837	25071	32085	28420	39704	5339.7	6103	7806	8771.3	0	9365.2	0	0	0	0	17718	4894	29142	26067	6485.5	25452	8454.2	5444.2	4623.7	5521.2	28729	6049.2	23166	tr|A0A2K3CVV0|A0A2K3CVV0_CHLRE;tr|A0A2K3CVU5|A0A2K3CVU5_CHLRE
7356500	9333100	8256500	5776000	4572000	5925500	3441500	4273300	3626200	5515400	6077700	5025900	5768100	5684000	4515800	1907900	7118700	8192100	8587900	7600800	8026300	3321700	3342700	4579600	6421300	5472500	6116000	6290900	5991200	5424100	4145800	3477200	3982900	4374500	3528100	4579300	tr|A0A2K3CVV7|A0A2K3CVV7_CHLRE
46906	62352	53244	100170	118090	103060	103730	65696	88156	115860	84019	52328	115840	33816	78355	10718	100280	53046	21465	86790	53689	39447	29486	40053	98860	41197	85243	46168	73992	42999	67236	54246	43587	70445	43964	88914	tr|A0A2K3CVV8|A0A2K3CVV8_CHLRE;tr|A0A2K3CVV2|A0A2K3CVV2_CHLRE;tr|A0A2K3CVU9|A0A2K3CVU9_CHLRE;tr|A0A2K3CVV5|A0A2K3CVV5_CHLRE
48659	37016	43968	45839	22753	32111	15856	23160	17481	22781	22049	20696	18929	32168	16782	7312.5	35009	36480	61694	62127	62227	40503	46038	47357	41063	41684	43904	41198	43472	45594	40484	41687	40078	43132	45184	45805	tr|A0A2K3CVW0|A0A2K3CVW0_CHLRE
157370	168120	166880	65732	67627	163980	154830	140870	122450	108540	96266	121310	115460	248970	131140	19044	106830	238080	327350	12642	123880	74375	78409	87178	74880	81445	179230	82740	0	190680	146330	78172	72835	79304	170530	83921	tr|A0A2K3CVW2|A0A2K3CVW2_CHLRE
2450000	2357500	2106700	1348900	1278000	1328500	1260800	1130800	1290300	1117800	703460	760130	1414200	1426500	1402200	415810	1955000	1794300	2243800	2472200	2204100	1336400	1383400	1397300	1679100	1651900	1582000	1677600	1525700	1601300	1409100	1330800	1458500	1421200	1305600	1306400	tr|A0A2K3CVX2|A0A2K3CVX2_CHLRE
567640	559470	548610	278250	291000	272610	250330	224130	223510	318310	291400	319970	247280	265000	278980	87047	411130	416130	604510	664390	555070	362560	307260	314090	456950	438360	404960	430130	434240	409800	251570	340750	314580	352120	436670	326260	tr|A0A2K3CVX7|A0A2K3CVX7_CHLRE
349630	394650	310820	297690	239640	277850	250230	181420	148610	184040	236410	214810	219780	249850	286150	95479	340940	269160	338560	325580	323860	154220	209720	171500	274470	158390	181350	167820	228000	183620	158290	136660	163440	142790	128330	121740	tr|A0A2K3CVX8|A0A2K3CVX8_CHLRE
257710	275840	266060	28428	28280	35539	24512	22124	24289	184280	181870	185850	37795	34036	38897	7743.4	39245	42593	319650	286290	327460	247380	184980	217710	262650	217350	217740	231710	180780	197960	152310	149720	152250	199620	216060	220610	tr|A0A2K3CW04|A0A2K3CW04_CHLRE
82250	63341	198700	101240	85245	63880	83335	81415	60657	139280	168450	135840	139940	219360	148580	37253	76033	135330	183900	138480	160290	102610	123260	27265	143150	141840	58812	171280	168920	133970	113860	112980	101730	56998	140990	42436	tr|A0A2K3CW20|A0A2K3CW20_CHLRE
1677000	1664300	2109500	2223100	2412200	2170100	3385800	3539600	2825800	1198900	1200700	1067300	1946300	1981500	2054400	649480	2378400	2365100	3226300	2527200	2217200	1716400	1609900	1757400	2152600	2207100	2086200	1837900	1948000	2031900	1336100	1285800	1428100	2394900	1956400	2428300	tr|A0A2K3CW56|A0A2K3CW56_CHLRE
37439	14973	45310	31100	56335	27383	50819	27613	60710	12335	30440	10508	51806	26605	25848	5938.7	45094	31814	35636	57041	59408	18968	37929	20081	36998	28248	48729	32000	52798	48227	19629	40326	46954	29175	28325	44104	tr|A0A2K3CW63|A0A2K3CW63_CHLRE;tr|A0A2K3CW61|A0A2K3CW61_CHLRE;tr|A0A2K3CW64|A0A2K3CW64_CHLRE
353220	375360	357170	443590	535030	472860	519000	496740	516920	367950	393510	347690	771580	733980	770200	120340	566670	692480	820810	622220	774160	364080	330430	440790	389960	477630	551660	514450	532430	557510	356480	279270	240930	232170	308480	284570	tr|A0A2K3CW66|A0A2K3CW66_CHLRE
35310	0	0	0	43275	0	0	0	0	281810	250650	330090	0	0	49613	9792.3	0	0	262920	276040	221730	164690	175260	58511	201000	262200	217990	291720	0	125890	213970	68256	144120	175070	0	149140	tr|A0A2K3CW67|A0A2K3CW67_CHLRE
1037300	1093600	875030	1348100	1061400	1081200	1308200	1333500	1471500	572880	845690	745200	1072800	1139000	1011800	250650	1295500	1204600	973640	972530	952770	431770	404010	523970	847520	694080	825060	717500	610030	628470	521360	548320	656280	1042600	869100	870040	tr|A0A2K3CW77|A0A2K3CW77_CHLRE
634440	755710	738860	546280	508510	481330	533980	840950	869780	442080	583070	489060	989750	674330	965310	147830	628760	597290	508060	521970	569850	361100	523010	264310	357080	384830	400410	432030	411200	402480	312730	348690	504430	212580	212040	162280	tr|A0A2K3CW80|A0A2K3CW80_CHLRE
258210	257740	199890	431220	414630	519690	464830	408540	387110	427170	398670	461260	717650	701480	776890	113150	518610	552560	1451300	1280900	1293300	627160	524650	657730	509950	474310	544690	669360	691570	649270	404780	361750	330690	277480	275090	305580	tr|A0A2K3CW82|A0A2K3CW82_CHLRE
919910	752210	1165100	1026700	1013600	1054600	1232500	1176200	1170000	1212100	1159800	870220	1119400	1246900	1212300	319880	1187400	1152800	1389500	1316200	1180400	757620	845590	868710	1179800	1164800	1100800	1087600	973460	1110100	694500	733460	703030	951230	991760	874570	tr|A0A2K3CW87|A0A2K3CW87_CHLRE
1757600	2324100	2710300	1759100	1528100	1604700	1786600	1578300	1701000	1657000	1445600	1915200	2101600	2167000	2096200	487120	2153900	1698500	3697200	3229100	3130800	2031600	2059500	1795800	2143900	1983000	1975300	2233800	1634300	2046000	1635600	1781300	1519000	2538800	1990100	2631100	tr|A0A2K3CW89|A0A2K3CW89_CHLRE
2697700	2537200	2215700	1850200	1654100	1663800	1225500	1171100	1146200	4061200	3857500	4446900	1967800	1516300	2100100	404120	2355600	2538000	2846300	2466400	2452200	1539200	1583300	1391700	2127700	1690900	1773100	1595700	1653900	1718300	1239400	1210600	1104600	1565300	1564800	1419200	tr|A0A2K3CWA6|A0A2K3CWA6_CHLRE
0	0	0	0	0	0	25869	16182	37067	0	0	0	0	0	0	0	0	0	19708	0	23063	16728	0	14413	33731	18891	34657	24745	24022	0	0	14412	13300	31720	28953	27864	tr|A0A2K3CWD0|A0A2K3CWD0_CHLRE
8574900	8935900	8944500	6645500	7020000	6174800	5566300	6070400	6334000	4937100	5642500	5856200	7548900	8001800	8277100	2012600	9773900	9964400	12524000	10969000	11261000	6221400	6134600	6161900	8656900	8011900	8076600	7684300	7760400	7475400	5762700	5474600	5310500	7962900	7616300	7506900	tr|A0A2K3CWD5|A0A2K3CWD5_CHLRE
1986100	1743100	1890500	762790	1316700	693520	134550	696310	140110	585640	168010	620810	732750	798150	823720	385970	1572700	1627400	1137400	2012500	1223800	1363700	785040	785230	1532100	1487600	1374000	807490	844080	751910	260760	1119200	1310900	779440	1320200	1288100	tr|A0A2K3CWD7|A0A2K3CWD7_CHLRE
70273	70566	122470	51817	0	0	0	0	0	65401	75052	82819	43737	39828	0	0	0	0	127460	139220	72865	53737	55527	74356	84745	90778	63123	75101	61043	63307	68788	54545	49720	67740	49612	85350	tr|A0A2K3CWF5|A0A2K3CWF5_CHLRE;tr|A0A2K3CWF8|A0A2K3CWF8_CHLRE
11346000	9983100	11970000	9957100	8928800	7818500	11863000	10887000	11414000	7955200	9733000	10112000	10952000	10110000	8470700	2972800	9085800	9273400	23950000	12300000	21502000	11828000	7443300	10689000	9164100	14212000	11827000	15551000	14137000	13605000	9835700	9220800	9241400	11013000	10583000	10111000	tr|A0A2K3CWF7|A0A2K3CWF7_CHLRE
277310	113560	121550	0	102030	66546	0	0	0	0	86979	0	110340	80040	100270	86259	0	321350	322210	338730	309940	108830	80520	69118	122150	132060	104410	180500	153090	175240	83293	76043	152500	111360	183890	128260	tr|A0A2K3CWG6|A0A2K3CWG6_CHLRE;tr|A0A2K3CWF9|A0A2K3CWF9_CHLRE
0	54312	61370	0	47494	46382	0	34950	0	46620	51384	46776	56765	34754	41393	8821.7	0	0	81161	87852	191610	51281	52104	44340	67281	71347	76652	87278	150220	78221	53892	59494	54459	56133	60252	54603	tr|A0A2K3CWG9|A0A2K3CWG9_CHLRE
0	0	0	0	0	0	0	0	0	298490	0	0	0	550340	0	0	380460	411590	0	0	0	0	0	292220	392020	0	0	401650	0	0	485830	0	354230	0	0	0	tr|A0A2K3CWH9|A0A2K3CWH9_CHLRE;tr|A0A2K3CWI3|A0A2K3CWI3_CHLRE
757610	719740	711730	820320	792230	833620	681310	717930	683330	1237300	1213900	1275900	869330	923350	915260	155390	665750	890160	1198800	1283800	1085000	275620	428180	422090	834910	957040	758700	943860	1047700	974520	416540	614330	557460	460520	492810	444510	tr|A0A2K3CWI2|A0A2K3CWI2_CHLRE
0	0	0	209530	215240	183190	446280	419290	395770	357130	386930	425860	350440	389740	459430	66450	286700	333760	0	0	0	0	0	0	0	0	0	0	0	0	0	0	0	0	0	0	tr|A0A2K3CWI8|A0A2K3CWI8_CHLRE
324120	317040	246590	413850	341580	352920	261230	378940	484700	570740	464180	385020	410210	490760	441350	143740	544050	467240	378810	260330	225370	0	0	132420	295370	243800	303230	307900	296710	194010	113370	199440	125540	293870	147070	169360	tr|A0A2K3CWJ0|A0A2K3CWJ0_CHLRE
1562400	1530600	1587300	1037100	572120	401980	649520	566660	552780	1346200	1403500	1432000	602360	297160	970490	246940	1269300	1330500	1166200	1093700	1172900	466530	493580	832830	511380	840280	572400	453420	484290	489510	403680	443150	451570	430790	520000	223280	tr|A0A2K3CWJ2|A0A2K3CWJ2_CHLRE
0	0	78987	0	0	104280	199230	178090	194050	0	83410	0	138220	205380	179540	0	0	0	0	109980	116840	94205	86791	219490	104890	82819	267650	83485	65539	110290	62997	63606	94273	92901	79127	103440	tr|A0A2K3CWJ7|A0A2K3CWJ7_CHLRE
27793	0	0	218160	193460	191170	207200	216460	162770	269740	276310	223420	228940	234930	210420	60915	171470	247990	53676	255710	297370	163380	209650	151230	0	215970	217300	50951	233630	236650	43881	140320	203250	205560	220040	197030	tr|A0A2K3CWJ8|A0A2K3CWJ8_CHLRE
2053700	1855900	1968900	1330100	1376100	1393400	1096100	1276400	1222900	1563300	1878200	1787100	1327800	1407700	1557600	449990	2074700	1901800	2631100	2277200	2392100	1326100	1337700	1212100	1888200	1723700	1698600	1676100	1666900	1344100	1046600	1165400	1065000	1415100	1496100	1535500	tr|A0A2K3CWL9|A0A2K3CWL9_CHLRE;tr|A0A2K3CWL5|A0A2K3CWL5_CHLRE;tr|A0A2K3CWL4|A0A2K3CWL4_CHLRE
29924	155420	88413	297190	223190	264780	521080	482980	452240	180770	99444	159000	400400	295180	325380	70679	241360	204780	218920	81088	159980	56892	96382	74942	242030	113640	157340	137140	163420	74411	58414	116980	74395	246020	215670	185090	tr|A0A2K3CWP0|A0A2K3CWP0_CHLRE
4879100	4492100	4720700	3532200	2933000	3119800	6463600	5453000	4876900	1650600	1993200	1766700	3717600	4368900	5083600	956930	5620800	5637100	3968200	3730600	3159200	1715500	1735600	1823300	2376300	2876000	2684600	2477600	2512900	2517200	1549900	1780900	1715200	2617400	2149200	2071000	tr|A0A2K3CWP4|A0A2K3CWP4_CHLRE;tr|A0A2K3CWP1|A0A2K3CWP1_CHLRE
10658000	10293000	10436000	8258700	8090000	7200400	7358300	7040500	7518300	9968400	9765200	10520000	9061300	8851200	8984600	2139600	9687500	10043000	10427000	8988400	9495300	5083300	4912500	4515300	5454500	6587400	7056900	6814300	6947100	6431200	4780900	5088400	4683000	6079100	6116400	6364000	tr|A0A2K3CWR6|A0A2K3CWR6_CHLRE;tr|A0A2K3CWS2|A0A2K3CWS2_CHLRE
239290	272900	248370	279270	211200	126800	342520	358770	361640	186290	285290	306720	357730	289670	295180	14851	352070	322610	518330	415880	429940	217050	295470	186740	284110	249610	291890	223850	216050	249220	114270	118590	171300	273080	251550	235280	tr|A0A2K3CWT3|A0A2K3CWT3_CHLRE;tr|A0A2K3CWT5|A0A2K3CWT5_CHLRE;tr|A0A2K3CWT1|A0A2K3CWT1_CHLRE;tr|A0A2K3DUD3|A0A2K3DUD3_CHLRE;tr|A0A2K3CWT6|A0A2K3CWT6_CHLRE;tr|A0A2K3CWS0|A0A2K3CWS0_CHLRE;tr|A0A2K3CWQ4|A0A2K3CWQ4_CHLRE
481180	238360	367540	399700	400170	176950	536360	250780	409120	0	200700	439660	555540	518000	599190	0	392520	157850	271100	486380	267950	118590	151640	134040	192980	218940	195310	315320	387650	0	124890	159300	0	111520	0	113460	tr|A0A2K3CWT8|A0A2K3CWT8_CHLRE
307820	316710	335020	332620	285030	286230	310930	320100	319860	218210	169960	279360	391910	389260	402100	77730	364920	325260	240410	379060	343480	145990	284920	119330	576540	381490	344700	287760	299010	185130	111290	0	196790	269040	134860	254620	tr|A0A2K3CWU8|A0A2K3CWU8_CHLRE
88518	130320	109970	131710	185550	137160	197350	170570	195140	109910	104840	115130	175960	207390	198850	30777	133430	202220	246250	219930	258500	70931	58450	138980	64160	207770	128610	139420	147930	194030	110100	95656	144410	48087	109260	175690	tr|A0A2K3CWV4|A0A2K3CWV4_CHLRE;tr|A0A2K3CWV1|A0A2K3CWV1_CHLRE
421620	379440	365510	665170	549320	599040	495030	513090	532280	251310	499210	518300	619650	623790	590200	183880	733770	737520	259050	286350	409760	164100	139870	158990	544010	568250	489670	537280	585610	582760	436130	352010	360340	566290	607070	524630	tr|A0A2K3CWV9|A0A2K3CWV9_CHLRE
11842	0	33213	14063	34167	39414	54329	58710	27479	11787	46508	0	25502	15586	0	3955.8	19023	17212	23153	24614	12422	21152	21854	18176	13230	26047	10175	12952	8039	6518.8	14380	8719.8	8045.9	10079	20647	21539	tr|A0A2K3CWY3|A0A2K3CWY3_CHLRE
189120	499730	500280	340540	253120	368160	194640	370550	370710	282670	548810	293850	573220	659430	741750	40392	269390	179150	0	123400	288360	76678	76378	80878	0	513050	416680	386450	431380	324900	131560	264190	0	117420	0	133960	tr|A0A2K3CWZ6|A0A2K3CWZ6_CHLRE
113970	111130	117240	155760	126420	150500	111020	104690	103670	109990	90285	94677	114020	163680	143360	22179	147190	131630	134280	108420	125220	81915	85668	71984	87492	114140	100730	95702	59686	57636	67668	51576	55990	104020	59537	120030	tr|A0A2K3CX44|A0A2K3CX44_CHLRE
6543600	7631000	7583300	5397300	4734100	5307400	6856400	5642300	5989700	4992700	5189300	4781300	5283500	6829800	6792400	1852400	8504600	8323900	8405800	8118200	7760100	4537800	3794400	4223200	5859700	5716000	6585000	6335500	5769200	5584600	4460800	4024800	4005000	5683900	5043400	6696000	tr|A0A2K3CX48|A0A2K3CX48_CHLRE
280500	291970	339960	417250	387740	278580	761850	620270	651740	258120	280090	256630	580310	512610	819860	144680	354290	608360	399550	337120	399700	103400	195440	168020	182640	280490	172700	258090	290390	226660	100920	188410	218810	223320	317250	240340	tr|A0A2K3CX61|A0A2K3CX61_CHLRE
988140	1088300	1014500	1073600	1123700	1195000	1249900	1225900	1461000	990150	922260	880210	2183900	1727500	2051900	448040	1849000	2093600	2257200	2366800	2285800	1367700	1406400	1168500	1800500	1802800	1673500	1550500	1843800	1725500	1119200	910320	990350	1098600	1106900	1142300	tr|A0A2K3CX72|A0A2K3CX72_CHLRE
1334200	1503700	1300900	948430	1023300	954820	852170	588110	743400	508890	565120	390150	911350	988740	840760	302710	1107700	1162700	1429600	1392800	1300900	635660	705730	719760	718420	975810	1029600	884740	941760	1148100	420200	673370	771230	741060	756950	848320	tr|A0A2K3CX83|A0A2K3CX83_CHLRE
63060	40925	68951	99817	128530	66986	68119	75171	93914	73951	106010	118220	147780	146540	109920	27021	180160	113520	108170	128540	97889	51163	58742	52981	106410	68632	110370	86480	97422	90191	57529	42946	44677	62311	81451	53689	tr|A0A2K3CX84|A0A2K3CX84_CHLRE;tr|A0A2K3CX87|A0A2K3CX87_CHLRE
1092200	1033700	1007200	886420	890630	785040	1406300	1047300	1334300	335570	351390	267050	1102300	1053400	1107300	260350	1123800	1034500	553350	537590	468620	364140	323800	281200	299460	502770	385800	333980	234670	242820	312580	208990	302620	139680	322760	264760	tr|A0A2K3CX90|A0A2K3CX90_CHLRE
203460	186530	136100	152450	0	83274	135700	0	117390	132450	39906	149850	0	0	0	27000	133680	188410	581480	524260	561930	298730	0	112460	183000	328080	243640	263590	78204	241500	213280	159370	162130	232930	270930	306370	tr|A0A2K3CX94|A0A2K3CX94_CHLRE
690570	758110	778980	591750	395160	390570	691730	521820	614450	477530	533440	515180	601140	543610	281530	113600	922390	637580	505460	537020	364870	311550	294540	218220	388380	413290	246050	383600	219380	289740	283800	337830	253260	282070	284390	301310	tr|A0A2K3CX98|A0A2K3CX98_CHLRE
3076300	2458300	2737200	2016100	2138500	1936100	2982100	2552100	3026300	1076300	1187700	1481900	1970900	2550400	2357400	574300	2308700	2857100	2553200	2241500	2020800	1133500	1181900	994960	1644800	1445400	1496100	1507700	1494000	1373700	1324600	1133300	1297800	1531500	1571800	1411900	tr|A0A2K3CXA5|A0A2K3CXA5_CHLRE
43031	33355	39058	61006	79065	54262	321980	286840	258990	68890	59253	53128	84958	176550	249280	24237	66140	77078	40407	33464	24276	568240	512140	438200	24378	25510	29283	34260	39702	16850	15562	11652	9409.1	142590	167930	124320	tr|A0A2K3CXA7|A0A2K3CXA7_CHLRE
259390	178560	179600	247970	416940	443570	579440	334130	462950	74370	89510	80593	377540	348710	304320	56716	408190	282410	400690	321350	333210	154040	280430	180880	298560	284120	396830	240230	334050	326840	125000	211450	217140	365490	346530	292580	tr|A0A2K3CXB1|A0A2K3CXB1_CHLRE
0	0	0	0	33122	0	18370	0	0	0	0	0	0	0	0	0	0	0	0	27645	25177	0	0	0	20319	0	15130	0	0	0	27040	14964	12315	15080	0	0	tr|A0A2K3CXB6|A0A2K3CXB6_CHLRE
319720	429960	327700	376310	389320	340790	519690	1043400	259760	209330	232070	311100	921200	1044400	1019700	225460	1105400	714410	144980	177780	319010	99114	96568	498000	123450	289760	349380	329570	503210	271070	108000	274430	436090	259320	240110	655050	tr|A0A2K3CXC0|A0A2K3CXC0_CHLRE
19016	0	0	8407.8	18368	0	7415	0	10048	18778	0	24923	24217	14427	0	2374.4	8413.7	0	7861.8	9678.6	0	12772	0	14112	18302	0	19188	26135	31613	10421	17852	10193	0	10654	0	8961.8	tr|A0A2K3CXC4|A0A2K3CXC4_CHLRE
27508000	26604000	25821000	20638000	20700000	22255000	33824000	32364000	31927000	20679000	19171000	19299000	37688000	38647000	40354000	9080300	40383000	42210000	17045000	14410000	15302000	6179300	5771300	5871400	12426000	10562000	11118000	11719000	10467000	10065000	6291500	7078200	6435700	10216000	9965700	9018200	tr|A0A2K3CXC8|A0A2K3CXC8_CHLRE
478610	435220	487580	342180	396430	279880	629410	617890	609210	184130	170330	108320	591330	517340	509000	76017	623140	502370	479910	446590	479570	264410	179960	266970	393690	298250	421580	289860	238980	271210	244170	213650	200410	292130	324890	431240	tr|A0A2K3CXE1|A0A2K3CXE1_CHLRE
2496100	1786800	2232100	2213300	2112800	1700500	3510400	3221300	2918600	1391100	1407300	1246500	3257100	2613300	2654000	661850	2581000	2526400	1764100	1562600	1323200	903070	1012100	831370	1330900	1424000	1165600	1123200	1149200	903030	878270	770200	699130	995690	839320	772190	tr|A0A2K3CXE4|A0A2K3CXE4_CHLRE
279950	277360	283480	195560	187350	179260	97204	87518	102470	135040	58732	72965	232240	219730	227510	47050	128930	112180	424390	329750	341360	207380	207550	195400	265310	272640	137720	260160	225030	298110	192570	202190	206730	89765	210650	218210	tr|A0A2K3CXE9|A0A2K3CXE9_CHLRE
12309000	13134000	13167000	9542800	8262400	8497700	14682000	13876000	12651000	7580700	8075900	7395400	15472000	17151000	18095000	3618000	14405000	17595000	18248000	16264000	17308000	6440700	6721600	7361800	9916600	10689000	9934700	12240000	11810000	11645000	8133200	8766400	8326800	9350500	9266900	10180000	tr|A0A2K3CXF2|A0A2K3CXF2_CHLRE
3449700	3051400	3891800	2464000	2093600	2387400	2655500	2295200	2358700	4430500	4443500	4746000	3309700	3290400	3269700	789380	3557400	3899600	3972600	3965200	3875000	2254900	2100600	1824300	2236200	1466900	2078400	2224300	2135600	1955900	1372000	1486400	1354600	1749500	1685700	1827700	tr|A0A2K3CXF5|A0A2K3CXF5_CHLRE
2088700	2369300	2525600	1435900	1812700	1580100	1471300	1644200	1881800	144830	240880	2282000	2018500	2485800	2715300	624060	2578800	2895100	0	1576600	284500	176430	124690	123080	0	205610	255550	0	0	835930	0	158280	0	201680	251790	1033600	tr|A0A2K3CXG4|A0A2K3CXG4_CHLRE
5851500	6134800	5983800	4768200	3481200	4324200	4352200	4538300	5252700	4231900	3629300	3552200	3811700	4350200	4913100	1418400	5831100	5650100	6342300	5147000	5810900	3003000	3433200	2979100	4312100	4584700	4250400	3963000	4006800	4076700	3787300	3286100	4170900	3498600	4260500	4006700	tr|A0A2K3CXG5|A0A2K3CXG5_CHLRE
238960	182590	367790	216330	161940	237910	226330	197380	188570	233780	288350	243890	240450	141920	194260	74216	241750	298530	319980	85955	206770	185680	141450	207650	135250	147000	208560	95408	191670	172500	171170	150900	118600	168660	177880	172130	tr|A0A2K3CXG6|A0A2K3CXG6_CHLRE
411250	441910	395020	520640	408600	411380	539150	535960	543060	263290	245770	280030	602910	678500	690200	141540	592810	546580	1046500	835460	950250	501240	575250	524990	506730	488090	495070	490680	517010	469050	267720	314820	314060	280290	272590	238440	tr|A0A2K3CXH6|A0A2K3CXH6_CHLRE
17804000	19121000	18827000	16751000	15054000	15899000	20272000	18429000	19214000	13003000	15240000	14784000	17272000	18491000	19820000	4623400	20029000	20435000	17762000	17840000	16235000	9173100	9076700	8598100	14909000	14879000	13514000	15199000	13688000	12236000	8467400	9504200	8663600	14584000	13643000	13247000	tr|A0A2K3CXI7|A0A2K3CXI7_CHLRE
6376600	7414500	7259700	4708200	5395200	3843700	5535100	5603800	3842700	3477500	3965100	4773600	5824700	5986000	6239200	1228600	6155400	6256300	8120300	7533600	6470600	3333900	3651500	3754900	5596200	5163300	5217200	5861700	5373800	5743000	4652200	4633900	4457000	4659100	5054100	4529500	tr|A0A2K3CXI8|A0A2K3CXI8_CHLRE
552350	596850	526870	535450	565850	546920	841140	663020	699910	515690	540370	706370	843340	850070	1118300	195430	745210	575770	832640	659270	672160	442190	356450	393690	501130	639910	475630	518490	489170	442690	217520	264860	327520	430680	409160	459920	tr|A0A2K3CXI9|A0A2K3CXI9_CHLRE
572210	685370	504980	995890	595680	790240	791230	729840	759980	1066000	1299400	1235300	941470	1142700	1049900	259440	650550	927610	1067300	1149200	1179700	405600	525720	446460	806760	1019100	787400	1045300	979600	680360	490940	660440	452760	676490	525230	652690	tr|A0A2K3CXJ2|A0A2K3CXJ2_CHLRE;tr|A0A2K3CXL9|A0A2K3CXL9_CHLRE
277010	164430	221940	296600	277030	186450	258130	225590	210330	311630	434410	471930	157160	211820	127100	58705	153800	139710	720520	483190	416040	218310	213440	192430	354350	327580	376850	313000	210550	212510	124070	239090	198220	373450	323870	356410	tr|A0A2K3CXJ4|A0A2K3CXJ4_CHLRE
3620300	3486500	3225600	2789600	2567600	2669800	3024200	2838900	3191800	1476000	1426000	1888100	2564600	2718600	2480600	812940	3663500	2705700	3355400	2874600	2493300	1342100	1233900	1440600	2213100	2137100	1903500	1533000	2128200	1639200	1180000	1150200	1388200	1946200	1598300	1793900	tr|A0A2K3CXK4|A0A2K3CXK4_CHLRE
60459	44665	47780	18084	29275	24076	299420	20995	336180	72329	398000	698530	375830	306760	395750	8939.7	23642	461950	457490	363350	238920	248260	206800	207210	234110	268910	256460	216060	253010	47161	34701	0	143140	164660	187580	211410	tr|A0A2K3CXK5|A0A2K3CXK5_CHLRE
410730	381320	338410	427770	367020	403020	577260	442680	409870	614260	577360	520000	664940	546030	729370	117230	542960	553570	606400	638660	560950	315870	335830	282040	388110	444530	372280	485800	466430	363550	295440	222880	228170	311870	281210	313270	tr|A0A2K3CXL2|A0A2K3CXL2_CHLRE
2122800	2169700	2077900	2013000	1911800	1927700	2617800	2085400	2367700	1277100	1090100	1566200	872110	2520800	2690900	580100	2169500	1969700	2478800	1864200	2360300	1470200	1492300	1414200	2055100	2014900	2030600	1898300	1793500	1929200	1201600	1101700	1467200	1617800	1462300	1600300	tr|A0A2K3CXM5|A0A2K3CXM5_CHLRE
36542	41257	45176	0	0	29943	0	0	0	42267	28913	34416	0	0	0	0	0	40457	69658	0	56900	0	31204	0	56825	57097	60292	60119	54094	0	38801	42094	44391	75890	71058	80261	tr|A0A2K3CXP0|A0A2K3CXP0_CHLRE
3430600	3457700	3548700	2935800	2993000	3237100	4118900	3870400	4185100	2505500	2618800	2862500	3686800	4407800	3909500	964530	4415000	4475700	2953500	2538400	2402500	1509200	1247300	1216700	2395300	2452500	2201700	1948400	2088200	1925400	1414300	1430600	1425900	2708400	2360500	2490800	tr|A0A2K3CXP1|A0A2K3CXP1_CHLRE
0	0	0	0	0	0	0	0	0	0	221560	203200	0	0	0	0	0	0	0	0	0	0	0	0	0	0	0	0	0	0	0	0	0	0	0	0	tr|A8HNU9|A8HNU9_CHLRE;tr|A0A2K3CXP8|A0A2K3CXP8_CHLRE
1899100	1536900	1656000	1522600	1167400	1261600	1625100	1473200	1725200	1219500	974180	870210	1645100	1623400	1767700	607840	2103400	1835300	1265800	1021400	1208500	621660	658000	741740	1071500	873230	1016800	1020000	1096500	987420	642940	841800	571180	1117700	986010	987210	tr|A0A2K3CXQ3|A0A2K3CXQ3_CHLRE
127210	100520	35337	88537	141120	156190	93132	183570	75618	82286	108620	118830	148020	158360	127840	63230	156300	154160	273660	104390	123750	32201	65992	36406	117260	119140	128330	116260	135250	121340	88815	48162	98881	99102	87521	100380	tr|A0A2K3CXQ8|A0A2K3CXQ8_CHLRE
632120	720320	681740	355200	361940	323050	478170	208670	184900	380030	476530	516490	417520	426300	429480	143270	591720	605600	580370	451430	566940	238970	215430	281440	436320	401220	675990	368980	341250	405120	281470	374520	54031	347730	337950	236800	tr|A0A2K3CXR0|A0A2K3CXR0_CHLRE
2964400	2844300	3220600	2659800	2585700	3868200	2745900	4207400	3378100	3572800	4004900	3624600	4686300	4734100	4773400	1263800	3760800	3911300	2520900	2009600	1819600	1287400	1337100	1394400	927690	1038700	1104400	1397100	1104600	1284000	835440	855950	844740	888860	995870	988790	tr|A0A2K3CXR7|A0A2K3CXR7_CHLRE
4514200	4193300	4422600	2433800	2082200	2288900	1675300	1495500	1573300	3689800	3767400	3618800	2123800	2098500	2026900	662160	2576000	2509300	6502200	6320000	6767000	3218000	3229800	3471700	4814100	4520800	5094500	5083700	5267500	5346400	3772200	4166400	4497500	4160900	4047800	4316100	tr|A0A2K3CXS2|A0A2K3CXS2_CHLRE
137650	177340	155150	149750	151960	127910	184640	180650	190090	216230	267820	264610	152590	173730	209960	49205	172190	175320	101170	133810	114860	0	32396	50135	95108	54349	78282	68400	69239	87420	53375	69988	65762	115110	82085	59936	tr|A0A2K3CXS4|A0A2K3CXS4_CHLRE
2966200	3986300	3652500	4134200	3036300	3879000	5974200	4682900	4089200	2662900	3324300	3780200	6024300	5090300	5089500	1210900	4755500	4417500	3718500	3964800	3789800	2015500	2175300	2038800	2671000	3244800	2616100	2900000	2724600	2921300	2348200	2101500	2155000	3337500	2932900	2547200	tr|A0A2K3CXT6|A0A2K3CXT6_CHLRE
173690	147160	139680	461990	406410	415430	908530	933390	524990	59348	85632	108550	283670	232670	227490	44117	142010	194370	434780	402530	384020	195490	162280	268800	225650	223240	264480	216940	249810	182790	211410	149800	162640	357060	239270	304300	tr|A0A2K3CXT7|A0A2K3CXT7_CHLRE
155690	173380	141700	192040	196990	0	257710	207410	231690	0	160840	0	287640	256800	292900	49152	159820	305470	0	0	132000	0	74870	189000	226330	0	118560	0	156530	167920	0	0	81852	0	0	109820	tr|A0A2K3CXT8|A0A2K3CXT8_CHLRE
1397900	1370100	1400800	1329700	1166700	1326900	1499700	1341500	1128400	1237700	1168600	1133300	1758700	1689000	1899900	312180	2007900	2261800	2554100	2229700	2433000	992020	1065700	897180	1611900	1590200	1633500	1653500	1873400	1800800	901000	1195100	1178200	1433000	1458400	1212900	tr|A0A2K3CXV1|A0A2K3CXV1_CHLRE
389300	346010	312950	431400	419500	385550	323980	239430	259070	415400	383930	346980	430140	412010	426350	71391	321390	277440	598400	632030	730700	404000	466000	506820	600760	703560	672180	568800	639660	681920	487320	511070	265560	397880	468720	426660	tr|A0A2K3CXW0|A0A2K3CXW0_CHLRE;tr|A8HP17|A8HP17_CHLRE
1750000	1259200	1778300	1028200	1100100	1027200	1060800	770320	639820	1262200	899590	1172500	1306100	1196400	1406300	201550	1455200	1455800	2280900	2131400	2109700	1201500	953160	889600	1621000	1137100	1077100	1273000	1386800	1049400	963910	865390	786800	1521900	1088700	784750	tr|A0A2K3CXW8|A0A2K3CXW8_CHLRE
0	17992	51162	158720	154750	173580	85407	129330	121470	90274	123060	93940	6945.6	81871	76466	18053	0	0	115520	94217	0	45841	0	35112	122350	118540	124640	98333	85571	111090	19228	14045	56253	187790	187210	147180	tr|A0A2K3CXZ4|A0A2K3CXZ4_CHLRE
5729800	5459500	6014500	7019100	6003300	6192600	7460800	6144200	6191200	6073500	5445800	5793900	9737300	8852900	7351900	1978900	9570100	8449700	6665500	6258600	5488100	3501100	3052700	2826000	4694400	4283300	4319600	4609400	3965100	4052000	3260100	2916100	2935200	5165600	3996900	4334800	tr|A0A2K3CY14|A0A2K3CY14_CHLRE
10403000	12019000	9884300	13830000	11390000	12362000	15368000	14682000	14285000	9698900	10550000	8904600	15202000	15920000	16591000	3138200	13833000	13360000	14324000	13643000	14712000	6612900	8072400	6812400	12543000	12308000	11845000	13618000	12955000	12789000	6212800	8342800	5943800	8595500	8979900	9269800	tr|A0A2K3CY26|A0A2K3CY26_CHLRE
653140	248860	847760	494040	152580	93167	82104	86969	425460	181980	172870	187760	173770	119860	127990	118710	690840	175290	1122600	1315800	1063200	496070	648280	224830	967250	844660	287480	913440	1032000	849390	810870	259120	260130	765130	255880	800500	tr|A0A2K3CY30|A0A2K3CY30_CHLRE
598340	437340	642350	450490	119240	387000	0	0	0	549050	604720	530340	149370	246420	350850	54267	718980	437670	753710	393460	582620	480850	411810	559810	610450	554130	797600	442160	439440	412150	311940	307850	221340	437190	195310	464190	tr|A0A2K3CY38|A0A2K3CY38_CHLRE
276710	378410	318970	242680	412250	259640	250450	347130	440850	257810	257280	305990	570400	439090	566380	91146	421400	456570	807500	811380	638440	290110	393850	395330	383390	508140	428180	546310	550610	399260	342780	329660	403880	467670	496040	468820	tr|A0A2K3CY54|A0A2K3CY54_CHLRE
1318200	1235100	1211900	1401300	1174700	965600	1489500	1350600	1327500	1502500	1546600	1504700	1074400	1218400	1208100	312520	1298700	1185600	1564300	1124800	1248300	733790	620670	568170	908500	748920	836810	863280	687150	772080	498340	549470	580990	623810	687450	572380	tr|A0A2K3CY77|A0A2K3CY77_CHLRE
140350	144270	131000	91076	75161	75249	46306	52994	57308	66170	57041	65245	78505	81684	75082	16544	100310	91860	83919	91733	58622	27004	38447	35901	43563	35657	38147	54959	54297	52433	55067	57887	49817	43829	41535	43093	tr|A0A2K3CY83|A0A2K3CY83_CHLRE
87724	88330	83808	136480	117120	129360	109400	105180	109150	102970	108910	120480	415680	196390	230190	47230	198450	199020	304630	268740	319100	130700	165340	170060	180210	181320	203150	228000	183070	192150	108220	126040	127370	125500	101410	130070	tr|A0A2K3CY97|A0A2K3CY97_CHLRE
5836300	5994300	6778800	3818500	3594400	4150100	4184100	4087200	3820600	5461500	4142900	2703500	1070100	2679000	2560200	1327300	5943700	5407100	7054300	7113400	5042000	3021900	2874800	3079800	5442200	4882800	4384200	4117800	3411500	3112300	3500000	2805200	3295500	5400800	4365900	4452200	tr|A0A2K3CYA6|A0A2K3CYA6_CHLRE;tr|Q6VPQ2|Q6VPQ2_CHLRE
9147500	8794200	9653300	7279500	6918700	7075700	9937800	9750700	9623500	5221300	6106200	5753300	11231000	11233000	10015000	2631700	11086000	10620000	7721800	6243100	6510200	3771300	3887900	3944800	4994000	5561600	5388100	4397300	5209600	5072400	3755400	3785200	4333400	5116300	5205100	5351100	tr|A0A2K3CYB6|A0A2K3CYB6_CHLRE;tr|A0A2K3CYB4|A0A2K3CYB4_CHLRE
116330	118920	142030	181980	148150	183210	277790	206830	302450	89432	97264	87149	161930	183530	255550	39010	198010	167950	175350	133600	150950	87875	113420	124650	115330	95500	113030	103420	110360	105580	60279	71222	66888	117150	105280	101940	tr|A0A2K3CYB9|A0A2K3CYB9_CHLRE
46519	45471	44255	60862	74304	80547	53324	76608	45737	99659	106040	107800	92136	96473	99358	10287	88465	57760	221290	186700	169210	61265	70208	65430	59904	125940	130360	118540	134870	62470	124900	91059	75131	29886	89396	35590	tr|A0A2K3CYC1|A0A2K3CYC1_CHLRE
764500	577270	445830	405300	486270	424950	356220	316070	399280	589820	635680	742110	251280	317650	317890	41232	437900	417620	435890	422500	419370	146100	187420	206890	271380	376460	306480	123040	133540	297560	194870	236840	240420	357710	226150	273980	tr|A0A2K3CYC3|A0A2K3CYC3_CHLRE
389080	467450	613630	534270	366760	458290	628890	731580	745660	307160	453620	342340	639970	641530	725760	139090	369070	365650	771980	810930	743630	288180	347780	346100	779700	590290	524510	793510	816990	740160	257040	334080	471530	809190	483050	747110	tr|A0A2K3CYC9|A0A2K3CYC9_CHLRE
63387	57572	47924	63203	61495	44134	71779	43895	76106	56897	0	106090	72635	76956	62482	16180	77918	77016	0	0	0	0	0	32040	36194	34279	61147	44551	0	0	30610	0	0	149980	77965	165980	tr|A0A2K3CYD1|A0A2K3CYD1_CHLRE
600200	442430	584550	391820	406010	293560	473870	465610	416510	303050	392860	379030	554960	607510	561200	128840	664670	694150	729410	625200	724880	268140	272260	285310	480470	422640	310530	354700	401530	300090	293360	226330	299440	311630	259780	277290	tr|A0A2K3CYD2|A0A2K3CYD2_CHLRE
8927.1	8649.7	1143.1	9414.3	7658.2	15703	20889	21136	20363	10348	12814	9095.2	25087	23927	19511	3321	13638	23084	27870	18619	13645	4145.6	5942.6	9867.9	15265	4860	11543	14144	13043	6993.3	4944.4	4238.9	6089	10636	2634.7	5708.6	tr|A0A2K3CYE9|A0A2K3CYE9_CHLRE
198530	192200	212650	220010	221080	179040	217440	77833	148320	320630	304880	328190	151930	103090	102590	55902	113530	105630	396050	289940	370320	170950	175000	196970	244150	268260	273550	275470	247100	273410	185540	184440	204880	221070	210960	211410	tr|A0A2K3CYF3|A0A2K3CYF3_CHLRE
44285	29212	44464	48167	42999	44518	51410	46332	25329	36030	47964	41204	53318	46131	48018	14017	54004	59634	53250	36292	32114	17266	25034	26733	38776	38913	50163	16587	16859	40746	0	32711	32864	17773	40615	16580	tr|A0A2K3CYH5|A0A2K3CYH5_CHLRE
999470	1290200	988840	1715800	1647300	1127200	1609600	1462000	1498400	2483800	2169600	2408500	2191700	2640800	2752900	507430	2079000	1410700	1620500	1665800	1870500	1395500	690590	1306900	1805500	967210	1148900	1130000	2221000	1089500	1216000	1197900	1151000	1035200	1915400	1859000	tr|A0A2K3CYH8|A0A2K3CYH8_CHLRE
245960	280630	246950	466900	306510	358840	244000	353850	459730	596100	522470	561900	536610	437590	560420	94937	755730	501020	617380	467390	522920	163590	173560	175890	457190	454620	386560	402360	443880	413150	239530	219020	257670	359380	327690	431040	tr|A0A2K3CYI1|A0A2K3CYI1_CHLRE
220570	281430	207670	207430	209480	197420	291220	235770	260310	384010	384410	343620	273580	0	284440	39374	265250	257230	0	144260	0	0	0	144570	151710	0	0	0	0	0	0	0	0	0	0	0	tr|A0A2K3CYK4|A0A2K3CYK4_CHLRE
0	189230	220450	175480	140400	149530	235340	180010	290600	111690	0	108880	174430	202950	203120	46767	240810	284230	344320	237590	145590	113880	61141	0	0	0	183270	226950	125910	155300	135340	0	134890	176120	0	203890	tr|A0A2K3CYK5|A0A2K3CYK5_CHLRE
40082	28361	37334	20218	17632	21772	0	20311	29393	52494	41905	56530	36423	24870	28972	5210.8	25637	33853	0	14087	18320	23922	23972	23375	13175	24547	22900	0	13534	10475	10305	24795	9823.1	0	9822.6	21317	tr|A0A2K3CYP2|A0A2K3CYP2_CHLRE
147150	281650	275620	90063	142330	172870	217110	184010	152060	46564	64106	96255	121760	131630	155400	51303	217890	39000	182070	142440	181620	67300	179480	96271	162360	234790	132210	151200	93359	294450	195110	162950	191240	300610	93711	162560	tr|A0A2K3CYQ2|A0A2K3CYQ2_CHLRE
264670	242990	372340	208580	203010	413660	281870	309770	112580	435660	286250	456310	910210	685540	664520	157460	275560	478380	1534600	505240	479690	139840	366660	248110	120610	167460	104400	433020	416660	216830	81576	229140	219700	77436	100420	85982	tr|A0A2K3CYQ5|A0A2K3CYQ5_CHLRE
35312	28300	45616	84686	149150	32819	91798	85483	60061	47794	74078	95159	84180	127700	115200	21356	76428	95366	167130	250250	320110	107610	153760	90513	86109	115940	139090	124190	149780	123660	59747	76248	89609	57836	106820	96835	tr|A0A2K3CYR5|A0A2K3CYR5_CHLRE
438150	484720	509830	698280	711250	836180	1000700	744860	799240	703030	655860	664450	1423300	967840	1023700	234070	950520	1055000	968570	1025300	1050200	548360	604970	653890	531900	416690	536160	604960	632620	651040	387470	369310	342550	419740	330970	332990	tr|A0A2K3CYR7|A0A2K3CYR7_CHLRE
0	0	0	0	0	0	0	0	0	13617	13567	60135	0	0	13369	1200.5	0	0	0	12877	0	10313	0	9803.4	17434	13982	9842.4	23307	12448	12131	7376.1	6539.7	7443.8	0	5606	0	tr|A0A2K3CYS5|A0A2K3CYS5_CHLRE
0	0	0	146270	175620	29838	224570	170170	252200	104450	91548	156500	139900	168360	170700	0	36865	32549	44452	125140	127130	39660	0	0	98818	30084	0	121850	133920	94154	51861	72337	22068	114670	87603	63075	tr|A0A2K3CYT5|A0A2K3CYT5_CHLRE
399970	451240	794170	708120	618870	447650	681300	200350	700600	1094100	1660900	2168500	557160	616870	1064300	151700	1199300	924280	1279200	1559400	1075300	641990	767960	615080	1421000	1022200	1104500	1145300	974100	1266300	859000	515950	573310	673200	883080	474440	tr|A0A2K3CYU3|A0A2K3CYU3_CHLRE
108850	66501	99928	132670	155580	126350	148340	134410	145330	95965	70758	80365	82762	134030	102720	20343	135880	144120	181850	203190	258080	96588	65316	98187	230690	175130	218720	137460	132880	149160	89482	131400	97065	198350	182620	209870	tr|A0A2K3CYV6|A0A2K3CYV6_CHLRE
227630	268120	665930	61809	53537	432370	408890	465220	133200	171080	36538	229000	0	40566	601780	87683	362840	231130	406780	735530	330250	272200	344100	55126	70511	59535	82743	92620	94412	90903	183310	262360	297950	399040	192610	554840	tr|A0A2K3CYV7|A0A2K3CYV7_CHLRE
37337	54068	61895	63889	131790	47549	107600	141260	110600	67133	60915	48010	88651	78445	144180	15050	78834	49833	76722	101650	82584	56414	56409	24342	71336	69778	61633	84478	86843	74594	43058	44061	44596	90212	70334	46553	tr|A0A2K3CYX5|A0A2K3CYX5_CHLRE
149840	78778	156630	227680	116320	143810	152010	85406	132890	205400	232460	263710	199610	131870	145330	25543	183230	204000	161710	255720	226150	42044	67525	67690	205810	145990	174130	178960	145360	129780	65665	74286	108590	123360	79981	56860	tr|A0A2K3CYY3|A0A2K3CYY3_CHLRE
460810	527270	439910	548770	184580	430620	428880	606650	501760	571160	588090	488540	613290	379980	623730	83650	343730	107650	432410	315750	673780	381270	245930	224070	354980	290560	463310	545990	498600	616350	351460	186240	416800	192940	290490	246410	tr|A0A2K3CYZ7|A0A2K3CYZ7_CHLRE
276630	178020	305070	224140	159480	166640	176800	178060	187840	175420	161940	149510	184490	241990	192090	56710	342160	258360	371860	294330	268160	96503	107190	107440	187510	150190	168160	216390	221280	186270	154010	146680	158010	212390	153500	124320	tr|A0A2K3CYZ8|A0A2K3CYZ8_CHLRE
109800	0	0	348040	302540	325970	345190	344760	348330	150390	128500	130700	198010	189700	222460	27505	78295	61119	164460	327020	161460	104270	126230	216930	260330	144160	266450	257530	223410	130110	79916	217360	87485	285450	275270	285350	tr|A0A2K3CZ06|A0A2K3CZ06_CHLRE
1447200	1389000	1239100	1510100	1665400	1473300	1706800	1734500	1865000	2082800	2241000	2042300	1893500	2312300	2207900	472340	1777000	2026400	2754500	2736000	2809900	1412300	1608800	1500800	1976800	2035200	2064700	1827500	1991200	1956100	1302800	1358400	1160600	1363400	1378700	1397200	tr|A0A2K3CZ10|A0A2K3CZ10_CHLRE
21829	94398	23105	39793	106480	125530	114520	66996	82456	132750	97829	134150	111420	133300	128090	24334	95387	96008	204250	171290	183790	95079	91003	95670	139510	125140	111710	129490	150450	104840	92638	70398	91796	77654	88173	122270	tr|A0A2K3CZ13|A0A2K3CZ13_CHLRE
340110	513500	471180	554590	487340	472860	423000	395240	248940	558210	421040	551300	622870	575970	551590	156280	677140	633800	900770	746780	782680	497250	449060	484900	435070	566940	612540	640160	559290	565600	219660	448140	476140	425370	430650	383540	tr|A0A2K3CZ17|A0A2K3CZ17_CHLRE
3796300	3480700	4150500	2786300	2986600	2550200	3433100	2978100	3916600	1702700	1707100	1657900	2879900	2786200	2966000	867440	3782200	3649800	3786700	3333400	3749500	1957300	1912600	1850000	2367600	2681200	2386300	2176400	1940700	1926500	1932900	1681300	1541300	2527100	2568600	2479900	tr|A0A2K3CZ18|A0A2K3CZ18_CHLRE
17921	16107	23591	156700	182580	160680	193670	219680	249550	15330	161770	15498	46293	53153	54239	9110.9	39053	100980	832460	657610	685710	403420	163840	391930	602600	668850	528340	593490	509210	542480	494940	451920	427880	753110	712660	796640	tr|A0A2K3CZ21|A0A2K3CZ21_CHLRE
16158	16362	17837	18291	16887	16139	6122.4	14706	4958.9	0	2168.2	7409.3	13776	6956.7	18420	3982.3	14862	16836	26348	25713	24383	17195	17513	17716	14729	17741	15791	17967	19963	17725	17122	17036	18622	13846	14178	19359	tr|A0A2K3CZ44|A0A2K3CZ44_CHLRE
1513000	1616100	1590300	1780400	1561400	1531000	1573100	1466000	1620900	2610300	2548000	2528100	2159400	1905500	1822500	336170	1876200	1948800	2526300	2700600	2695100	1203500	1363000	1284100	2082000	1892700	2049800	2206700	2448300	1990100	1454500	1084100	1427700	1607200	1586000	1448800	tr|A0A2K3CZ51|A0A2K3CZ51_CHLRE
153130	154750	253100	160790	149910	147280	172720	146170	154330	83750	57891	72846	286000	227480	234610	66036	241700	257720	130690	139120	130860	98319	110750	114360	60176	83115	92754	126300	116440	136010	41541	104880	113030	41624	73275	98980	tr|A0A2K3CZ64|A0A2K3CZ64_CHLRE
0	0	23217	30590	0	0	87903	105490	89022	0	20010	34672	28463	55758	32613	0	29702	0	34247	29996	32213	17562	44713	0	30574	27744	67408	37244	0	70458	18574	22817	21675	30986	37937	73699	tr|A0A2K3CZ71|A0A2K3CZ71_CHLRE
1321100	1437700	1803200	1146300	822600	981650	1188100	957800	1179500	1137600	1222000	1189000	1195200	1235300	1006100	349150	1491700	1453300	1398500	1129500	1299200	626890	655240	634380	908000	983370	1004100	1041500	973440	995200	610160	623020	751450	816430	750730	895200	tr|A0A2K3CZ76|A0A2K3CZ76_CHLRE
102650	175300	224480	195090	108570	192960	119690	254290	122670	119640	54953	76172	253110	279830	187390	63789	205640	254060	322370	249080	172690	51263	93061	60937	92434	125640	103780	104890	175490	193900	78860	73530	89920	58026	135070	89530	tr|A0A2K3CZ87|A0A2K3CZ87_CHLRE;tr|A0A2K3CZ82|A0A2K3CZ82_CHLRE
512230	368330	392680	176050	166430	399750	300170	237890	314030	102900	63668	144910	460400	516520	352190	156610	173870	406080	435760	147700	451470	257560	238880	140570	168030	234130	266320	230970	248360	361860	119580	187460	175880	227110	166150	200170	tr|A0A2K3CZ84|A0A2K3CZ84_CHLRE
1370800	1162800	1185200	1439900	1209300	1023000	1445400	1432600	1695800	756840	1014000	884410	1209000	1211300	1478700	258890	1140200	846350	1138400	1071700	1121900	414970	613020	452540	893380	875640	734700	906540	929840	896980	652950	588620	617160	937510	867900	692940	tr|A0A2K3CZ88|A0A2K3CZ88_CHLRE;tr|A0A2K3CZB1|A0A2K3CZB1_CHLRE
2440300	2368600	2721100	2214700	2084900	1407400	3103800	3111900	2711100	1222700	1376600	1591300	2898500	2154000	2691600	916590	3463900	3044900	2835100	2836000	2416300	1181600	1332900	1110300	1783400	1581300	1684800	1812400	1833200	1599500	1181100	1216100	1411600	1579400	1332300	1283900	tr|A0A2K3CZ99|A0A2K3CZ99_CHLRE
1895400	1806400	1909900	2300500	2154400	2147500	2013700	1759000	2078500	2777800	3059500	3109400	3024600	3079000	2935600	607770	3008800	2723500	4937800	4459000	4922400	2384700	2563300	2722100	3073100	3248900	3211000	3057700	3256300	3182800	2200400	2231500	2103300	2509200	2569400	2279700	tr|A0A2K3CZA0|A0A2K3CZA0_CHLRE;REV__tr|A0A2K3DFL5|A0A2K3DFL5_CHLRE;REV__tr|A0A2K3DFM2|A0A2K3DFM2_CHLRE
2302600	2089600	2233700	1543400	1699500	1757200	1832900	1991300	2168900	1548100	1710600	1447600	2231300	2543900	2811300	682950	2746100	2569800	1841200	1911600	2118100	992580	1068200	1093600	1353800	1688500	1553500	1492500	1525300	1755300	1140300	1200900	1432700	1539100	1529100	1473300	tr|A0A2K3CZA7|A0A2K3CZA7_CHLRE
0	2469.3	3319.8	25089	20468	46791	71963	32246	40328	12830	2293.8	16672	6840.9	21195	30102	762.65	31943	32555	46010	10263	34465	44707	22051	27547	23924	24180	51038	22821	32021	12871	16424	15731	17440	16385	40630	32158	tr|A0A2K3CZB2|A0A2K3CZB2_CHLRE
0	0	0	0	0	0	0	0	0	0	0	36124	65283	76415	82431	0	0	0	153410	130890	148900	105900	91874	90524	134070	99396	98128	100280	119910	96827	57832	70872	64626	0	51306	0	tr|A0A2K3CZB4|A0A2K3CZB4_CHLRE
51070000	59033000	65265000	44636000	42017000	41338000	49447000	47208000	49384000	28545000	33269000	33561000	50428000	52474000	54255000	13126000	62166000	61982000	60287000	53042000	50461000	29944000	30686000	30816000	41975000	38733000	36698000	38983000	36336000	34988000	30618000	29746000	28606000	35055000	34399000	34916000	tr|A0A2K3CZB8|A0A2K3CZB8_CHLRE;tr|A0A2K3CZB0|A0A2K3CZB0_CHLRE
303270	598960	0	1770000	1394400	838520	1841700	1143100	2017900	1242900	1060400	1964000	470940	564260	1150800	128730	489360	834440	2321000	1652600	1338600	1194100	535680	1105900	4203300	4139300	3223000	3114100	2108000	3212800	1028200	550570	736470	4259300	3205100	4095100	tr|A0A2K3CZB9|A0A2K3CZB9_CHLRE
1057900	1128100	1437400	1749900	1684700	1657900	2192500	1852800	1962800	1346700	1244200	1231800	2316700	2401100	2513200	505250	2314300	2321500	1930500	1464100	1340400	790820	801490	848770	1378000	1375600	981080	1442800	1481000	1543800	960280	907890	905330	1074700	990300	968700	tr|A0A2K3CZC6|A0A2K3CZC6_CHLRE
220010	256290	287770	190640	186620	109750	107050	146100	95920	108360	78107	113300	113620	137320	190150	25559	162760	230560	327490	229520	364250	118580	130370	112250	99241	167490	144540	151210	175450	166050	131750	109180	118860	69207	108410	92394	tr|A0A2K3CZD3|A0A2K3CZD3_CHLRE
4204500	4102500	4047800	2937400	3586300	4149700	3790500	4674700	3874200	3069700	3459100	2720300	3733900	3297300	5132900	956460	5273000	3540500	8703300	5917000	6446100	3071600	2985800	3367500	6401700	5220800	5970800	4738700	5887500	5654700	3796500	4144900	3683700	4375900	4517100	3828700	tr|A0A2K3CZE0|A0A2K3CZE0_CHLRE
2640800	2754600	2533100	2290800	2055800	2118000	1793800	1745000	1727500	2038000	1801200	2272200	2383500	2476500	2732300	804250	2977600	3455300	2804800	2742800	2044500	1256000	1164200	1438000	1652200	1886100	1351900	1728700	1662900	1416400	1073700	1158100	1006500	1419200	1615500	1714700	tr|A0A2K3CZE1|A0A2K3CZE1_CHLRE
652940	659470	536280	838980	697550	617810	1068300	834440	722700	536280	405640	359290	1081700	1019300	1237900	204280	1097000	930230	769080	728680	439720	273830	320180	222150	536420	428480	490610	559170	371620	476150	386630	426650	377750	428690	468790	421260	tr|A0A2K3CZE8|A0A2K3CZE8_CHLRE
3964500	3515200	3720200	3291700	2826300	3128200	3906500	3606700	4519800	3060700	2489000	2960600	4129600	4378900	4499400	776220	3162500	3305000	5929600	5332500	5096100	2596700	2564700	2742000	4254200	4008500	4077400	4218300	4021600	3627300	2726600	2597200	2475800	3435700	3321600	3078200	tr|A0A2K3CZF3|A0A2K3CZF3_CHLRE
5942500	5661400	6128900	8364000	7165900	7770100	7876200	8709700	8934300	9306900	9503800	9444000	5098800	5305600	5535900	1323000	6581000	6964000	12376000	11552000	11353000	5946600	6429900	6342800	11504000	12051000	11731000	9857400	9527200	9558100	7404400	6745700	6796600	11291000	11655000	11544000	tr|A0A2K3CZF8|A0A2K3CZF8_CHLRE
13012000	11334000	13191000	10553000	10083000	10563000	10393000	10067000	10901000	3834100	4160500	4210500	11816000	13261000	13028000	3318600	14152000	14145000	9952500	10640000	10094000	4647900	5532700	5149900	6841100	7101000	7609200	7987000	6932500	7096900	5266700	4857300	5313500	5813400	5780600	6168200	tr|A0A2K3CZG9|A0A2K3CZG9_CHLRE
0	103300	91046	115010	106320	32116	52959	0	24870	93075	94794	146080	70679	79238	22576	7653.8	129770	196080	61238	127490	122560	84277	62513	58205	299450	279800	125340	177470	87779	161420	40486	65604	61050	306990	252780	261680	tr|A0A2K3CZH1|A0A2K3CZH1_CHLRE
340360	296640	316250	161480	132580	156760	125010	112660	107400	353440	320870	347700	121420	130160	103750	43630	182070	205570	1121000	1056600	1014200	494310	448380	483980	649460	594900	623040	690150	678100	658320	611860	607530	608970	589000	534910	583780	tr|A0A2K3CZI4|A0A2K3CZI4_CHLRE
342010	367930	389590	173480	211960	269590	257960	282160	281100	150010	149250	158240	272030	314550	264090	26420	147580	107540	463260	358780	256420	355350	357760	335110	115250	107520	85233	87232	55167	96871	91183	116190	108270	5959.6	7441.3	6532.2	tr|A0A2K3CZJ3|A0A2K3CZJ3_CHLRE
420590	426860	477520	445190	467120	325820	527590	340880	494130	487010	436890	396980	403430	391300	548710	120140	491940	522750	356130	269660	314520	202050	202320	250890	186460	267230	215300	267110	257770	215450	131210	159910	200230	244320	206790	178000	tr|A0A2K3CZJ5|A0A2K3CZJ5_CHLRE
66239	53994	68305	31318	45347	44908	67656	50165	82439	12990	35872	4431.1	27589	85189	63398	8253.6	39115	78301	27943	94313	89266	31817	33417	22353	26867	46188	10463	22064	39100	56114	18993	15817	5435.5	17780	20670	41711	tr|A0A2K3CZJ6|A0A2K3CZJ6_CHLRE
19433000	25089000	17900000	20919000	25285000	18352000	26529000	24002000	27724000	22932000	23157000	27106000	29365000	28605000	36900000	6900200	22380000	30142000	23238000	22066000	22937000	11499000	14097000	14646000	19310000	18149000	18312000	21081000	20753000	20728000	11517000	13450000	13979000	14633000	15049000	15052000	tr|A0A2K3CZL0|A0A2K3CZL0_CHLRE
7052200	6185800	6250500	4493000	4621900	4287800	5999600	4753300	4980300	3863000	3472000	3425900	5012600	4701500	5331600	1495600	7337800	6729500	6100500	5676100	5668300	2782800	2569300	2653600	4176400	4645900	4225900	3799400	4310700	4024300	2853700	2887500	2885500	4978200	5025800	4566900	tr|A0A2K3CZL9|A0A2K3CZL9_CHLRE;tr|A0A2K3CZQ5|A0A2K3CZQ5_CHLRE
0	14646	0	44161	21491	36366	74847	150070	149890	0	0	0	32389	0	31132	0	24841	32582	99415	17253	16158	17638	0	0	84859	58298	45954	19335	60812	74908	44723	50279	0	100010	73740	67172	tr|A0A2K3CZM3|A0A2K3CZM3_CHLRE
286520	263490	209850	127250	179210	174470	84474	101160	76555	277310	271360	310730	100460	147210	99094	14480	127930	103210	283520	282210	301430	106120	76025	161140	213210	179230	178760	227780	201190	187600	156610	152380	174370	129500	177100	138710	tr|A0A2K3CZM6|A0A2K3CZM6_CHLRE
0	0	0	32130	23223	22999	29639	36550	36275	5959.4	0	0	28037	24870	30027	0	0	30264	41061	38018	0	26885	32453	30534	27882	0	18880	33433	23835	0	17202	17677	17867	38775	53850	40083	tr|A0A2K3CZN1|A0A2K3CZN1_CHLRE
311670000	284720000	277640000	227290000	226710000	216150000	295800000	289650000	266160000	130500000	141950000	136020000	247410000	259760000	301240000	66247000	263280000	286130000	166640000	179590000	146770000	93342000	108240000	84082000	119790000	125160000	105700000	134650000	123240000	100670000	90943000	93666000	77280000	118280000	98254000	95059000	tr|A0A2K3CZN2|A0A2K3CZN2_CHLRE
847610	696890	734370	1146600	862950	1046600	1097500	962880	1256900	617960	690650	762600	1246000	1139400	1268400	268480	1037800	1018100	850010	1022400	765550	582390	676650	528560	723320	715830	756970	737990	473280	722720	574740	511640	664910	600780	699550	627740	tr|A0A2K3CZN7|A0A2K3CZN7_CHLRE
54022	86261	57424	51561	45618	79185	30820	34497	39789	132550	55157	160900	28773	0	0	14964	58552	96061	95007	130720	80020	40780	49483	40157	0	112780	76552	64343	52060	41912	61278	43177	50832	81524	56379	92931	tr|A0A2K3CZN9|A0A2K3CZN9_CHLRE
0	0	0	86656	0	48209	57285	90825	325820	0	0	0	224620	73615	85327	16081	64293	79720	0	0	0	0	0	0	246880	242430	0	300130	0	0	235770	0	0	0	0	0	tr|A0A2K3CZP2|A0A2K3CZP2_CHLRE
38959	35310	35721	75821	45156	78496	62561	59181	63547	81205	74974	83196	85289	81500	66562	23546	65942	46628	31210	41733	58144	28240	17118	26667	22828	29058	31126	26420	0	28554	21933	29475	0	31526	37613	30118	tr|A0A2K3CZP3|A0A2K3CZP3_CHLRE
289040	363810	338060	536940	625580	531400	700650	918290	840550	193090	220310	180660	503010	707500	566410	93351	555450	609780	756670	682300	786830	398560	365050	372070	625840	688110	595550	595090	666500	480300	342620	316860	322480	647110	721090	717490	tr|A0A2K3CZS2|A0A2K3CZS2_CHLRE
0	0	123280	0	0	0	0	0	0	142250	172000	139900	0	0	0	0	0	0	0	125240	0	0	0	0	0	0	0	0	0	0	0	0	0	0	101340	0	tr|A0A2K3CZS3|A0A2K3CZS3_CHLRE
685670	595480	738170	472360	650150	481550	961580	794920	957730	485810	465820	575840	836790	816650	978580	46879	412870	450460	922780	819120	840930	346030	418330	360570	662430	642470	685550	642330	685030	715330	384250	395420	364650	436230	446820	479280	tr|A0A2K3CZS7|A0A2K3CZS7_CHLRE;tr|A0A2K3CZT0|A0A2K3CZT0_CHLRE
424560	353020	369230	237590	277280	346060	603010	592270	369610	184220	150560	188330	319110	222080	281780	48166	229380	230180	274330	209870	178000	58455	140100	70517	177150	43971	162330	127890	64999	72556	111550	117330	85979	129830	75060	114170	tr|A0A2K3CZU7|A0A2K3CZU7_CHLRE
133390	53487	172250	129300	135010	78934	68209	63899	113680	162470	220410	171910	96582	107450	104950	0	138400	105910	169320	165500	166120	68243	69283	59781	116590	104300	122260	145110	154150	165700	108140	105210	72957	57794	73742	71376	tr|A0A2K3CZU9|A0A2K3CZU9_CHLRE
448960	466720	461860	369350	450580	473710	506590	465170	412990	140070	142400	214810	498920	448890	464280	83814	438060	621250	504870	407190	505700	243010	218540	230210	412150	422320	446960	380810	411780	424860	358150	308530	336870	373700	352170	391810	tr|A0A2K3CZW6|A0A2K3CZW6_CHLRE
110590	123270	99886	113860	107930	106020	129930	110920	102560	46815	64998	22862	112670	118570	90299	22325	102830	130380	130410	133290	112890	44166	52964	53287	73684	107170	105720	95214	110680	106620	64504	78865	69416	75833	72950	66895	tr|A0A2K3CZX6|A0A2K3CZX6_CHLRE
1801300	1789400	2037800	1414700	1300800	1300400	1406400	1396600	1288400	822730	1041600	891290	1822100	1723500	1690200	389550	2025700	2322300	2561100	2168500	2004900	1272400	1295900	1161500	1651900	1535600	1750900	1458200	1523200	1302400	1101400	1134700	1215100	1424800	1360800	1373300	tr|A0A2K3CZY4|A0A2K3CZY4_CHLRE
129140	179810	0	0	75549	74031	143100	22862	144890	30862	0	55116	63154	104120	80140	28717	86007	114200	12539	9529.8	75384	48510	55650	55840	69312	78406	93918	13200	8931.3	52546	42309	27342	29772	81570	66119	120330	tr|A0A2K3CZZ2|A0A2K3CZZ2_CHLRE
727850	791280	1024800	655440	633010	301150	515470	604860	278310	601520	451080	579030	776340	1037700	685690	297050	884140	812710	1970500	1291000	1688900	1033800	1137400	902850	846350	995050	723840	1021200	754610	776760	514100	535500	548550	566190	370860	433230	tr|A0A2K3D004|A0A2K3D004_CHLRE
72590	155010	300150	182380	102360	37175	29636	115880	58214	149610	58706	206310	0	0	26001	0	33322	30292	105910	55853	40969	0	22771	0	96600	105870	93201	96188	148780	79508	89154	23152	21747	88905	39484	66859	tr|A0A2K3D005|A0A2K3D005_CHLRE
9146600	10173000	10344000	7370900	7007300	7078300	10066000	8862300	9777700	2858500	5108300	5638000	10652000	10482000	7042000	847390	11412000	12447000	9727600	8943800	8505000	5160300	5592900	5646500	6699700	6695200	6988400	6742100	6957600	6236100	4637300	3939300	5031600	5837700	5906700	5809000	tr|A0A2K3D023|A0A2K3D023_CHLRE
27615	35540	31131	0	25550	0	0	106230	105960	0	0	19778	0	0	84955	0	28130	112800	62603	65066	54333	33776	48787	37453	40277	45964	41061	47506	50293	39974	41240	39323	404850	47264	36647	35414	tr|A0A2K3D025|A0A2K3D025_CHLRE
157640	126240	159470	223860	189880	181560	197110	197680	210370	131290	113420	137500	257120	251190	284010	46814	213720	244720	209560	139220	143950	116500	100800	64970	102860	118050	91082	148580	88027	83642	94678	92487	56395	125820	100330	97022	tr|A0A2K3D029|A0A2K3D029_CHLRE
152170	188680	181570	110380	103970	111990	121250	132510	122180	133990	120380	129300	90978	104700	147750	32416	134240	123120	253380	1262700	306770	159430	473020	169130	125470	133500	136180	130480	142290	151670	91027	113630	105880	85628	100010	95250	tr|A0A2K3D047|A0A2K3D047_CHLRE
259480	255480	237690	181610	183840	162300	379530	374470	201500	69779	50548	38306	153840	140350	148090	25127	220160	224430	38591	23196	0	15205	0	0	138300	0	23762	0	23873	0	28669	17833	0	0	0	0	tr|A0A2K3D049|A0A2K3D049_CHLRE
656730	632960	702030	979910	899340	941160	1160400	1040300	1014000	917070	898280	868450	681600	749540	753090	161890	539130	744890	1355100	1308400	1512700	782460	767460	825480	1339000	1358200	1347500	1084500	1034300	1126000	734430	779600	805540	1257700	1272300	1166100	tr|A0A2K3D060|A0A2K3D060_CHLRE
2389700	2006800	1805500	1748200	1494600	1558500	1945800	1561600	1626100	1317600	1254100	1166200	1657100	1765800	1903600	524310	2039500	1648700	1442500	1491800	1458800	906970	1007500	790000	1043900	989560	1035100	954130	903640	1038000	732750	751370	559220	828230	833800	846080	tr|A0A2K3D061|A0A2K3D061_CHLRE
110140	97865	166440	84835	80111	75162	122850	111680	114200	68212	88156	43983	123010	75199	75444	14957	79431	57561	210270	195730	135570	97806	95296	81151	178970	189600	109740	122600	186180	204310	121180	113620	50969	82795	70501	62739	tr|A0A2K3D064|A0A2K3D064_CHLRE
74685	27489	102550	270290	235440	286740	274400	450550	429620	269640	274830	226050	543730	513510	491780	81245	316790	273710	434720	360650	261220	264210	278670	202980	211010	317970	325580	327620	307710	276470	210050	113720	146760	304930	420510	284870	tr|A0A2K3D072|A0A2K3D072_CHLRE
2827300	2669600	2796500	2182700	1982400	2018700	3003200	2978400	3182600	1397500	1478300	1337200	2791100	2495900	2671100	436030	2048300	2375300	2476000	2315100	2212600	1321800	1282200	1333200	1190100	1037200	1310400	1202300	1274500	1235600	865220	856980	856220	1955300	1756100	1652700	tr|A0A2K3D091|A0A2K3D091_CHLRE;tr|A0A2K3D087|A0A2K3D087_CHLRE
1658000	1454800	1629200	615390	877090	1033400	648140	576010	705220	1032000	1050700	1233200	626750	448730	445940	142980	1068300	919750	6400800	5551100	5147700	2987700	2468500	2901900	3743600	2814900	3473500	2761800	2471300	2271800	2297600	248860	2298500	3864800	3836400	3517300	tr|A0A2K3D099|A0A2K3D099_CHLRE;tr|A0A2K3D094|A0A2K3D094_CHLRE
1166000	1280100	1143600	792300	710110	783340	531160	760900	851540	621180	566990	646110	683310	676140	408160	174070	881640	791830	1202700	1010400	1165400	445590	509040	538070	288580	488040	416260	653090	606080	674220	381930	467190	337440	626070	688590	613680	tr|A0A2K3D096|A0A2K3D096_CHLRE
3365200	2798400	2797600	2211000	2330100	2564900	2697100	2777100	2689700	1680600	1767600	1682700	3026700	2730000	2772700	601750	3313800	3219300	2170200	1689900	1772100	1112100	1093100	1227600	1325500	1299400	1298200	1297600	1380200	1275500	965450	777560	1051200	735650	1134100	1290300	tr|A0A2K3D0A2|A0A2K3D0A2_CHLRE;tr|A0A2K3D097|A0A2K3D097_CHLRE
152460	0	0	49069	59105	0	0	34203	43671	90880	0	0	95408	70049	83647	17927	76592	0	169560	305190	312760	117110	251220	236450	94277	217080	0	115390	117420	124660	96283	101320	89650	69544	75486	62866	tr|A0A2K3D0A3|A0A2K3D0A3_CHLRE
3837000	3376800	4004900	3850300	3824600	4027700	4148100	4112200	4185800	1872900	2026900	1916600	3741400	3583300	3622300	1087900	4104300	4469600	4648300	3932400	3927600	2100600	2081300	2319200	2687300	2745700	2883500	2600400	2775600	3015100	2441400	2170100	2249800	2935000	2553300	2441000	tr|A0A2K3D0A8|A0A2K3D0A8_CHLRE
1987300	1810300	1810200	1846700	1940700	1683700	2145200	1899300	2101700	1268100	1102200	1218300	2082500	1900400	1685700	440970	1672100	1772900	2484700	2174400	2084100	1027300	1226600	1257000	1566600	1421600	1514700	1568900	1371200	1243600	985900	1238700	1049200	1392600	1674700	1540100	tr|A0A2K3D0A9|A0A2K3D0A9_CHLRE
3464100	4903900	4990700	2857000	3895400	3867300	3416500	4631400	4738900	3855700	2449600	2608800	5377100	5297800	5605300	1518500	5587300	6478900	7583700	6400500	6924700	3649400	3492400	3198100	4506400	4543900	4732800	4236600	4097400	4201200	2976800	3316600	3375400	4536400	4602400	4581100	tr|A0A2K3D0B1|A0A2K3D0B1_CHLRE
17482	13402	12034	0	16439	14612	13003	12463	12865	33740	31807	29081	13099	13714	14455	5734.2	14068	12486	79534	73043	79816	36498	44853	51955	43120	54436	44504	52143	53648	52252	43479	45656	16700	47836	50472	59700	tr|A0A2K3D0B4|A0A2K3D0B4_CHLRE
318290	220650	223590	357720	324340	311610	285730	329860	322310	251690	447660	408910	287040	341090	372160	72210	394360	444060	447720	388270	346130	117190	227830	231450	350980	298300	348290	320570	331380	160540	129920	212850	166260	251510	179950	244880	tr|A0A2K3D0B8|A0A2K3D0B8_CHLRE
5134900	5343900	5541600	5215300	4362800	2732700	7136600	6547900	7140600	2603800	2319400	2566900	9719100	8334500	9562600	1660600	8533500	8757800	4494700	4703300	4093900	1536500	2067600	2036200	3566300	3801300	3467400	3165000	3695700	3569500	2358100	1984000	1880700	2910700	2341900	2028200	tr|A0A2K3D0D2|A0A2K3D0D2_CHLRE
2182100	14951000	1969200	1188700	14759000	18401000	29868000	1546000	1567200	808340	1092600	761360	1385200	1262000	1300600	300530	1839300	1837000	1600000	1553700	1420200	797850	929650	823520	1080900	1524500	1074300	988140	1145600	20171000	801520	828690	862570	923560	1343500	973240	tr|A0A2K3D0D7|A0A2K3D0D7_CHLRE
178170	214390	162810	247720	187140	156400	268130	265980	229110	605550	520500	533970	284040	177900	477140	18847	249350	175990	774340	866370	534930	286580	352800	312000	395160	388960	544430	718440	638850	554640	383000	410880	312490	224100	234390	372210	tr|A0A2K3D0E5|A0A2K3D0E5_CHLRE;tr|A0A2K3D0D8|A0A2K3D0D8_CHLRE
2617400	2511900	2553000	1768200	1487300	1705700	1656200	1188700	1572400	2155600	1895300	2194800	1965600	1961500	2354900	605900	2736500	2594200	2847000	2085800	2245900	1139000	1071100	1261900	1649700	1580600	1454800	1456300	1599700	1375500	946800	1070200	1682200	1469900	1320200	1301500	tr|A0A2K3D0E7|A0A2K3D0E7_CHLRE
232520000	224750000	220700000	235940000	177070000	222430000	315180000	304790000	295790000	194340000	208520000	138850000	353280000	377980000	381120000	115960000	364070000	351080000	314190000	220950000	217970000	146080000	148670000	138500000	205900000	159660000	193200000	216380000	160850000	197550000	131710000	138220000	131110000	228300000	217260000	166200000	tr|A0A2K3D0E8|A0A2K3D0E8_CHLRE
1566200	1437800	1532200	1103900	1076000	1221900	1502100	1434300	1610100	660320	740890	744130	1896400	1844100	1774200	407260	1839900	1933000	1340300	1134400	1172800	460230	560490	517870	817350	806210	738310	726690	832120	765110	582570	615800	469720	623730	625320	567060	tr|A0A2K3D0F9|A0A2K3D0F9_CHLRE
0	0	0	0	0	0	0	232690	0	0	0	0	0	0	0	0	181860	0	141010	159740	192910	132770	0	0	0	159830	0	0	133130	0	125500	82224	105310	0	150100	127360	tr|A0A2K3D0H6|A0A2K3D0H6_CHLRE
0	70498	47504	68979	28364	34705	35420	36035	36763	25617	59637	36716	53653	63749	33749	7460.3	30224	33945	94541	79184	68652	42711	46018	64052	72199	34616	85584	91419	83205	59134	47859	51429	60467	32149	41950	41007	tr|A0A2K3D0I5|A0A2K3D0I5_CHLRE
85486	68569	104350	83694	0	0	144530	78826	112780	52914	71639	78751	135260	126810	92415	0	103190	135090	90566	55699	96802	66713	54880	70475	63792	51109	58236	46471	51071	66799	35947	38539	31123	51187	49587	74537	tr|A0A2K3D0I6|A0A2K3D0I6_CHLRE
3543100	3142800	3012200	2739900	1882000	2231100	2035400	1892500	1684200	1799900	1886100	1895300	1213500	1374600	1727700	835230	2630200	2764400	3670700	3345300	3394000	1506700	1783900	1803000	2901500	2777800	2389000	3275700	3075000	3042900	1404400	2091000	1599600	1969500	2072400	1747400	tr|A0A2K3D0M5|A0A2K3D0M5_CHLRE
832330	634270	1526100	1238700	1216600	856500	1866000	1607100	1812500	2095800	2427500	1704300	2095100	2052000	2162600	382410	1248900	957790	423170	538280	476420	366180	468190	92664	581800	131280	276000	331900	246380	324690	288460	336800	111970	207670	412540	540410	tr|A0A2K3D0P9|A0A2K3D0P9_CHLRE
5923100	5197400	5204600	4829200	4174000	4498200	5531900	4818600	5204700	2901300	2939100	3225700	5794500	5752600	5381100	1617400	5887300	6105900	4548800	4061200	3615400	2362900	2070100	2157900	3132000	2927600	3422800	3031100	3329500	3172700	2590900	2242300	2306900	3059300	3238600	2848100	tr|A0A2K3D0R0|A0A2K3D0R0_CHLRE
313050	412780	320770	407880	331770	362900	472370	365520	446700	577200	587600	648840	437970	399140	496900	100760	462870	425900	594410	502230	487920	280140	210170	263970	350120	364050	404480	522220	472290	479470	385080	323170	392740	349500	306300	341130	tr|A0A2K3D0R1|A0A2K3D0R1_CHLRE
40661	86535	126500	0	46262	64840	43304	65252	88566	18433	60224	120990	29555	101420	64081	16190	78114	83493	101940	86038	142690	79972	110290	85074	72736	119520	117700	83559	139930	42147	58924	80425	48681	131760	111220	119140	tr|A0A2K3D0R2|A0A2K3D0R2_CHLRE
5259800	5652100	4778300	2879400	3008800	3126700	3619600	2743700	3182800	2599400	2822100	2720000	3591100	3810800	2995000	1100700	5109500	4896900	4448800	3810100	3982600	2459400	2346900	2143300	2965500	2747900	2963200	2403300	2490800	2513800	2160800	1996800	1837500	2635000	2623500	2478200	tr|A0A2K3D0R8|A0A2K3D0R8_CHLRE
72301	73744	23579	131830	159540	105820	248400	252730	192470	15518	14835	38580	436970	490950	466240	92709	427850	395740	84060	63594	69939	2815.4	3041.7	4085.8	60712	130760	107480	108450	103880	93763	36522	40823	40255	34336	32611	33576	tr|A0A2K3D0S8|A0A2K3D0S8_CHLRE
674070	494800	513640	407550	271120	89446	550250	423190	367410	306250	324810	449180	517830	639080	629260	141240	554170	637260	647100	333860	463690	450650	425920	148560	287010	310300	410300	352590	418950	381320	346130	323750	343010	414900	338670	306270	tr|A0A2K3D0U9|A0A2K3D0U9_CHLRE;tr|A0A2K3D0T7|A0A2K3D0T7_CHLRE
122570	154730	234590	195950	256710	299340	133170	219220	210600	504670	404870	494580	227760	344910	319430	52380	267330	351000	435940	531000	190010	220660	217460	117720	378570	355450	257500	414080	447190	371550	302580	296800	278720	244490	321950	392120	tr|A0A2K3D0V0|A0A2K3D0V0_CHLRE
142290	158150	149640	384330	363660	449780	340440	411520	386880	238430	228290	331480	128780	191280	204460	31682	204760	155600	728250	674960	561950	287280	412290	335820	600560	584140	600920	490420	359720	455110	340250	326710	346750	425940	520510	505740	tr|A0A2K3D0V6|A0A2K3D0V6_CHLRE
2949000	2599700	3254400	2398100	2161100	2026600	2354500	2091900	2058600	1994200	1941000	1695300	3628700	2827300	2906300	842270	3393500	3027200	5740200	4953600	4898900	1116000	1202100	1160700	8668200	7506900	8517200	10044000	752410	8921300	5329600	5028600	5563100	2076900	2031000	2115000	tr|A0A2K3D0V7|A0A2K3D0V7_CHLRE
0	0	0	0	48478	0	81336	90630	0	0	0	59523	0	84870	0	0	64182	0	0	80587	0	40012	50470	0	57347	0	61074	37807	49658	34985	30211	0	0	58372	45739	0	tr|A0A2K3D0W2|A0A2K3D0W2_CHLRE
196070	200390	242300	472600	413190	413360	1165900	429840	485660	249960	290110	409330	527800	455270	320770	100490	488860	476660	341530	256020	370300	128330	137550	234630	307150	257530	319210	347580	301900	288750	196950	230230	151360	364900	343520	273890	tr|A0A2K3D0X3|A0A2K3D0X3_CHLRE
726790	746300	549470	524700	405460	399560	633980	504160	540970	508830	512110	294490	547410	488250	541720	198510	613650	562220	576140	413240	420670	205330	386270	278550	609780	546730	677280	496790	510810	359370	346950	339750	615770	397270	374710	365950	tr|A0A2K3D0Y5|A0A2K3D0Y5_CHLRE
4101200	3953900	3987900	4719100	4461400	4574100	5043600	4702300	5252700	4377500	5213200	5202400	4200200	4442900	4287400	1160300	4230300	4800900	4570800	4294300	4238300	2356600	2551600	2264000	3402900	4494700	4064700	4926800	4964500	4596800	2674000	2426000	2353100	2388500	2839500	2606100	tr|A0A2K3D0Z6|A0A2K3D0Z6_CHLRE;tr|A0A2K3CMU1|A0A2K3CMU1_CHLRE
1524500	1132100	1013100	1213200	1149900	959790	1658800	1190200	1038100	660690	699530	454880	1583200	1614800	1685400	295100	1566300	1574900	1287900	1228600	1039800	601050	643750	895310	656370	842800	560180	710130	583850	704530	231760	694520	652470	458660	502630	587850	tr|A0A2K3D108|A0A2K3D108_CHLRE
1991200	2210900	2245900	1615600	1582700	1410700	1848500	1714500	1696300	978720	1031800	1095300	2459400	2489200	2595700	675400	2951900	2761100	1927100	1637000	1500000	824180	1037000	797760	1059500	1554200	1301300	1333700	1274700	1133700	914330	862720	771760	1039900	1052800	1008500	tr|A0A2K3D117|A0A2K3D117_CHLRE
1173300	1097500	1150400	1707100	1566700	1705900	1960000	1202600	1802500	1186400	1432000	1668100	2634700	2068400	2386900	454730	1365400	2079300	1454000	1591400	1869600	827880	436580	349210	1812200	1699200	1883000	1561800	1724200	2352000	1103300	1297500	1325600	1515000	1852500	1972600	tr|A0A2K3D121|A0A2K3D121_CHLRE
216190	167640	247280	169190	98060	143980	248080	264870	216890	175280	109930	155020	192550	227180	162420	55552	255760	216720	326470	321740	242210	150060	150290	156240	269020	212980	254110	175630	185820	188080	186360	205970	189790	211520	100930	213260	tr|A0A2K3D137|A0A2K3D137_CHLRE
308920	168710	154900	553290	427120	390100	506910	546130	508610	123750	224250	239660	545320	459810	254190	137470	557700	626220	285800	497970	323830	126510	160810	243700	448070	406280	315150	225120	335190	326540	235890	142770	82398	229900	271290	305320	tr|A0A2K3D141|A0A2K3D141_CHLRE
14800000	14403000	14689000	10483000	9343400	9943100	9445000	9153600	9670700	8398200	8579300	8570900	10457000	10638000	11294000	3079400	11323000	13166000	16761000	15737000	15325000	7009700	7071200	7282200	11867000	11758000	12169000	11670000	12129000	11337000	9024400	9325200	8811600	8892100	8755000	8530000	tr|A0A2K3D149|A0A2K3D149_CHLRE
644270	569340	604110	635560	575530	601060	587950	562270	567910	401040	379250	370290	971010	631770	614150	145240	639710	598130	1101100	961460	619810	351590	361340	378950	421050	447050	398820	488270	487860	432630	332960	333890	361860	365750	355230	374450	tr|A0A2K3D151|A0A2K3D151_CHLRE
1272600	1073200	1139900	2123900	1954600	2185600	3071200	2469700	2979900	2078100	2433400	1883600	3222200	2866400	2996000	664390	2611100	2472300	2171700	1723800	1963500	818060	1014700	973480	1364400	1678100	1459500	1290700	1820900	1421600	792350	755310	975140	1096700	1352900	1334100	tr|A0A2K3D154|A0A2K3D154_CHLRE
172610	86747	87383	283250	281820	241960	664110	567730	677560	84713	0	0	643770	665790	750910	97204	365200	1008600	734290	797990	887280	564810	574950	88154	644540	771960	53819	772840	0	789410	0	0	0	775540	861580	106580	tr|A0A2K3D158|A0A2K3D158_CHLRE
451730	413140	508540	366230	373280	491160	546490	447120	574770	481130	462780	490150	574700	663060	569940	69165	419330	414390	792050	645370	748000	416750	392810	398610	431530	409310	306420	483510	538680	587160	308890	313380	355370	219310	231120	140190	tr|A0A2K3D159|A0A2K3D159_CHLRE
0	29913	33179	324180	294270	226040	424430	408860	420600	133330	187750	135400	78040	127760	130660	8760.9	83127	93810	190730	140900	39397	54506	37400000	36821000	209280	241340	153930	231570	195050	230320	115960	130740	139400	278160	324870	343040	tr|A0A2K3D161|A0A2K3D161_CHLRE
68136	72683	56131	46093	58455	60930	96399	117090	124060	29043	12880	13355	119070	114850	120400	14273	90992	110950	70455	60113	60372	34079	32604	47026	42177	33353	0	31425	40676	32487	0	33904	30050	28044	0	26940	tr|A0A2K3D170|A0A2K3D170_CHLRE
0	367680	0	255820	232200	238440	204900	0	0	435290	403260	0	0	342900	0	79336	243850	0	0	0	0	0	0	0	0	185310	281000	155300	0	0	148340	0	0	0	0	0	tr|A0A2K3D171|A0A2K3D171_CHLRE
52371	130640	0	81769	59251	89663	0	116810	163180	137120	96234	144660	149410	167800	0	0	0	91196	47845	129510	128930	40946	63516	57917	106170	61719	0	85247	113200	124420	0	0	0	85828	77400	98551	tr|A0A2K3D179|A0A2K3D179_CHLRE
319170	304370	273600	175430	293240	120970	316070	271730	269350	239650	244650	248930	312400	297530	353650	58392	333890	341560	444720	361720	496020	290170	272720	266020	321900	303450	308810	423480	466950	404530	373550	327970	333960	335810	432120	406580	tr|A0A2K3D180|A0A2K3D180_CHLRE;tr|A0A2K3D175|A0A2K3D175_CHLRE
13833000	8045200	7488000	12160000	10903000	10544000	15631000	14922000	14757000	6632300	7208900	5954600	12678000	13014000	13290000	3596000	14255000	14723000	4924500	3759000	6932700	1653700	2498300	2377300	2668300	2100100	2561400	2958200	1305200	1542900	1657500	1503200	1209400	2218700	2799700	3048100	tr|A0A2K3D196|A0A2K3D196_CHLRE
457040	481840	519840	437390	402740	373510	433490	338840	584980	512770	456830	542830	560080	567380	531630	102910	560380	363420	841700	676700	211770	187320	99462	129830	190720	203250	158840	418700	436850	342750	296810	97727	117950	257190	230430	140950	tr|A0A2K3D197|A0A2K3D197_CHLRE
7876300	7949500	8681600	6184200	4756300	3593800	6928200	7416600	6433000	4263900	4159100	3693000	5481300	4970500	5144400	1478100	7007600	5962100	9463500	8533600	7533000	3784600	2985400	4214100	4007500	4097200	5320900	4603400	4399100	3964000	3078500	3255700	3153800	5530600	5961000	5178700	tr|A0A2K3D1A1|A0A2K3D1A1_CHLRE
34893	178430	188740	33448	139530	27977	32734	158250	0	164200	190580	179320	160780	138320	0	0	259770	86723	325840	300380	271030	132280	113040	220100	191610	265510	232920	270470	176790	228000	102990	165890	190040	157380	201320	263980	tr|A0A2K3D1A4|A0A2K3D1A4_CHLRE
0	79066	87873	85412	53259	118780	98682	65125	67974	624820	794130	784640	75332	119090	121440	17872	90420	76763	100660	181850	187100	70988	59042	50161	58739	141670	214270	61218	64606	81701	75668	50710	140440	67728	54765	45133	tr|A0A2K3D1A5|A0A2K3D1A5_CHLRE
147360	125270	262780	65531	76808	95986	59821	143780	220240	259760	225850	220370	72249	201340	377380	23398	57674	210820	598030	599690	440940	265090	278220	186800	495270	579480	513610	331670	467530	514240	221690	257120	243500	283560	366150	168300	tr|A0A2K3D1B0|A0A2K3D1B0_CHLRE
1203900	1064700	1256900	635520	725640	618110	858100	723710	635360	471500	583040	394680	785870	737180	875750	292100	830480	851260	776050	678600	651970	337690	357920	380150	337220	421010	522250	416360	357370	366270	231260	323130	314090	330260	322780	393570	tr|A0A2K3D1B2|A0A2K3D1B2_CHLRE
448390	473940	449210	662430	234550	632350	663550	850690	792980	187360	485540	502030	760620	768900	285020	154380	679130	654880	698560	497220	474130	453130	512410	447420	506910	136930	590820	600720	573080	624700	168320	119530	411420	589450	246110	257670	tr|A0A2K3D1B5|A0A2K3D1B5_CHLRE
520230	502050	500970	584910	594660	652830	871140	837370	731850	269740	320390	487560	501100	516030	525650	117340	501500	336490	1350900	1247500	1222900	302260	334910	516120	731670	699510	764260	810980	786350	733870	553300	579440	545260	805630	795460	808940	tr|A0A2K3D1C5|A0A2K3D1C5_CHLRE
26069	45583	44577	31035	27817	30336	0	37977	47385	0	0	0	40698	40444	40875	7809.1	37790	54982	32910	38115	0	15858	0	23777	34191	23193	0	27991	18207	22761	0	0	14911	0	16068	0	tr|A0A2K3D1D4|A0A2K3D1D4_CHLRE
146580	97212	137450	102420	83767	49102	33082	124980	99056	54435	52937	79279	85661	91616	136740	24179	150340	113330	99045	87171	101390	71371	72437	86960	57984	32509	78694	59252	91864	85744	60969	59999	59937	73989	101420	55935	tr|A0A2K3D1E7|A0A2K3D1E7_CHLRE
0	0	0	0	49043	0	0	0	105250	79924	65874	53314	0	0	0	13846	0	0	14141	0	0	0	0	0	106040	60069	0	0	0	0	25453	12536	0	93293	94515	77755	tr|A0A2K3D1J1|A0A2K3D1J1_CHLRE
46632	0	144280	133570	109690	69986	35641	197270	146350	225440	152650	119850	172330	280160	213790	33055	81582	174720	63697	125780	37614	123680	47493	158690	97524	155320	173040	74995	84435	131110	79817	44439	75073	36597	71782	74358	tr|A0A2K3D1J2|A0A2K3D1J2_CHLRE
20580	21994	24107	22717	16981	16224	45234	21041	16994	12480	9235.5	11295	53324	17392	16175	11433	19942	152940	119240	76385	88672	0	10111	0	6468.1	12077	19589	0	38647	13627	10907	0	19020	0	10625	7291.9	tr|A0A2K3D1J3|A0A2K3D1J3_CHLRE
593160	544380	748440	743020	634870	694790	788890	781800	807680	585140	497150	701830	1011700	968560	1095800	167400	721350	601260	931780	771400	781450	399790	460130	335360	546960	592050	634350	637410	630850	558450	319890	360050	293960	515330	489440	503720	tr|A0A2K3D1J4|A0A2K3D1J4_CHLRE
342420	317080	355320	486660	479900	456450	590080	516520	585000	285020	302530	311880	449190	412140	365950	103090	502460	495450	641770	667420	603690	309770	332400	340430	490810	511300	490030	467960	406370	471740	329070	323520	323040	542100	479350	495540	tr|A0A2K3D1K1|A0A2K3D1K1_CHLRE
28822	35686	73172	111100	97610	84621	108100	91071	112060	42251	37391	24689	66788	68641	61293	7401.2	79998	49489	171160	122140	132510	95004	68536	65637	85015	92073	82436	78395	87185	79978	57196	64324	60984	30983	82192	85891	tr|A0A2K3D1K3|A0A2K3D1K3_CHLRE
1619600	2373700	1551800	1830000	1209700	1973500	1759500	990450	1574300	1212500	1465600	1843500	2228600	2159800	2322600	405420	2407500	2539900	2166200	2287100	2327500	1259400	893280	1406400	1562800	1448800	1753700	1648900	1817600	1381600	1419000	1530100	1416300	1173100	1322500	1441000	tr|A0A2K3D1K4|A0A2K3D1K4_CHLRE
6394400	5890300	5686600	5265800	4533400	4643800	6575900	5747700	6090600	3047500	3185600	3041800	7457900	6695500	13153000	1588300	6731100	6814500	5114700	4915300	5302900	2891100	3191700	3135400	3289300	3307700	3436500	3510700	3592800	3481800	5140500	2728500	2726400	2968700	3014200	3192900	tr|A0A2K3D1K6|A0A2K3D1K6_CHLRE
196880	117770	147960	138480	131670	235500	128520	218570	153100	387110	444350	369950	218130	95962	191710	41169	163490	258710	479160	345180	419220	302580	275820	376950	459810	390530	628750	432320	482870	546900	286550	303850	364250	562390	578320	555410	tr|A0A2K3D1K8|A0A2K3D1K8_CHLRE
356010	280910	298290	186290	193070	192340	170700	208470	192420	172370	153540	144540	227960	193140	189290	815580	204070	267580	311610	9554400	10229000	5581600	5647700	5660500	232650	6933600	7207300	6416100	6575700	6281500	5932600	6112200	6100000	6623600	160920	6302200	tr|A0A2K3D1L1|A0A2K3D1L1_CHLRE
520750	535420	488070	327780	416530	434350	271320	239260	295810	519330	503750	449820	287790	442060	233320	83033	446590	90616	670800	853570	876070	498560	520070	556590	665040	649040	711170	598910	620200	493700	387930	422180	391840	449600	382460	437030	tr|A0A2K3D1L4|A0A2K3D1L4_CHLRE
775650	557710	809410	467610	504660	621280	232700	763870	561700	454540	432750	486970	602540	456470	601830	142000	737650	676180	1350600	1248500	1253100	581940	555360	629610	645500	850600	920530	975720	998960	970820	677500	576890	666630	961820	700770	970290	tr|A0A2K3D1L5|A0A2K3D1L5_CHLRE
1547100	1585800	1598300	1074400	1564000	1306000	1318000	1155400	2027500	1187000	1053500	1028700	951350	1112900	1513300	302440	1513600	1463000	1363500	1300300	1065800	902940	879530	980910	935450	992430	906100	824410	1028600	866710	772430	761590	516400	942170	956530	891360	tr|A0A2K3D1L6|A0A2K3D1L6_CHLRE
25541000	26016000	25314000	25531000	22093000	21573000	25512000	24729000	25244000	16087000	16669000	16296000	28147000	27387000	28370000	7553500	34822000	34503000	29270000	28809000	29504000	16738000	16199000	15141000	17098000	16678000	16254000	16917000	18220000	17242000	14488000	14874000	13849000	18482000	17452000	17141000	tr|A0A2K3D1L8|A0A2K3D1L8_CHLRE
1968800	2029500	2134600	1640000	1511300	1633300	859870	867610	873170	947550	920270	983960	1185700	1271000	1977700	382170	2203500	1665000	4339400	0	4173600	2198300	312370	2400800	2090000	0	2134800	0	233470	2774500	2368400	0	2642600	0	2832900	2825400	tr|A0A2K3D1M1|A0A2K3D1M1_CHLRE
8438500	8714400	8997500	5801200	5357200	6041200	6646600	6106500	6833900	4829400	5073100	4297400	7079900	7410000	7620900	2045900	10240000	9217600	8761900	8279800	7816700	4619700	4888700	4224100	5795700	5431300	5910500	5492400	5449100	5081000	3377500	2493800	3558000	4915500	5326500	5483900	tr|A0A2K3D1N2|A0A2K3D1N2_CHLRE
37875	25074	30703	108830	71851	85044	34377	38890	38132	41655	36780	36829	79929	0	43521	11387	95659	28913	176610	66969	167200	0	55798	44971	104110	65830	62082	0	132440	115090	88805	52736	47559	68578	101620	52225	tr|A0A2K3D1N5|A0A2K3D1N5_CHLRE;tr|A0A2K3D1N3|A0A2K3D1N3_CHLRE
94264	131950	113790	156950	126230	136500	89905	119600	118210	126660	132340	145010	156290	177860	180270	44679	198870	191660	360340	349990	348140	168290	176230	172760	183250	206600	218310	222320	206660	208320	135730	157700	169990	141000	162860	135870	tr|A0A2K3D1N8|A0A2K3D1N8_CHLRE
2987100	2539300	3033100	1963100	1605100	1346900	1757900	1257900	1400100	1715200	1657700	1145700	1684600	1295700	1290400	580600	2415300	1998500	1050600	4564000	3820300	2437400	211410	2375300	3501600	3203000	3354600	597140	3008000	507450	475220	1963800	2162500	4493000	704860	3589300	tr|A0A2K3D1N9|A0A2K3D1N9_CHLRE;tr|A0A2K3D1Q9|A0A2K3D1Q9_CHLRE
42693000	43846000	49989000	55226000	47959000	48244000	73127000	66390000	67692000	31696000	31829000	32818000	66545000	64122000	67365000	14361000	56670000	57427000	53871000	45495000	49089000	28337000	30253000	30950000	36913000	36887000	33343000	37625000	36329000	31367000	21850000	22454000	22416000	31105000	31893000	31895000	tr|A0A2K3D1P1|A0A2K3D1P1_CHLRE
5301700	5104900	5199500	3544000	2903000	3212300	2964900	3140300	3480400	4098600	4469600	4638900	3522000	3597000	4067900	1076700	5574500	5142400	8235900	7242200	7200300	2884200	2988300	3295300	5169300	6169300	6021900	5226200	5076200	4956300	3591400	4082300	4137700	3969900	4626000	4273100	tr|A0A2K3D1S0|A0A2K3D1S0_CHLRE
214790	244070	65270	55700	207040	145810	235540	95953	202280	223160	263860	253370	282710	272870	194210	27110	275330	53422	462090	100580	338950	0	336280	0	83903	316660	197870	29440	320660	114790	0	25896	172650	254410	284410	50134	tr|A0A2K3D1S8|A0A2K3D1S8_CHLRE
117920	116560	137230	161560	111570	55972	149340	59526	79054	157070	162090	175920	154470	85558	53293	20910	165280	153420	176610	201670	161840	61686	124850	63311	173230	145480	92449	165020	172080	187530	125880	117960	140450	53000	138410	168540	tr|A0A2K3D1T4|A0A2K3D1T4_CHLRE
1047200	983200	1026000	558360	507360	488200	576810	573140	622180	423780	498220	490830	608360	709600	742020	158110	619690	681980	431740	403370	388170	203690	269440	248350	311230	337180	321070	279410	293900	313560	252240	139840	229950	211870	212300	238990	tr|A0A2K3D1T8|A0A2K3D1T8_CHLRE
146590	143400	100030	472430	469510	597050	884290	746970	831410	405810	427420	434680	314310	494200	533280	33428	188610	175950	543530	480700	512220	272930	178210	199980	635660	727880	726990	632540	561800	630880	255320	321290	357270	681290	761080	723740	tr|A0A2K3D1T9|A0A2K3D1T9_CHLRE
37307	48448	26242	99902	39124	65406	39204	93488	36528	81640	50958	57895	77246	156600	68330	13946	53779	58165	134520	152550	189900	114510	53530	53924	102380	62180	46106	147600	152630	126460	43578	37130	45443	92037	99456	90477	tr|A0A2K3D1U9|A0A2K3D1U9_CHLRE
9136000	8923700	8877900	6540100	6073200	6404400	8945500	7234800	7384500	6093200	5681200	6429100	7697700	7623100	6840800	1982500	9201800	8151400	4832800	4360000	4216900	1819900	2329700	2242000	3518000	3152600	3116500	3400700	2637200	3406000	2226100	2573200	2190300	3571900	3437500	2849400	tr|A0A2K3D1V8|A0A2K3D1V8_CHLRE
6135900	4790200	5685500	3625800	3834000	3572700	2971900	3593100	3077500	2152200	2188400	1722300	4274200	3292500	4130400	1319400	6045300	5557000	6206200	5018700	5704000	2490700	2509400	2292200	3848600	4077100	3751600	3343100	4176100	3674400	3416600	3319900	3370400	3196100	3026600	3185100	tr|A0A2K3D1W1|A0A2K3D1W1_CHLRE
54532	38291	69924	120930	121250	61513	106770	110220	144840	52189	17128	24119	116320	132530	96219	20822	80063	85941	44366	56374	26685	11200	10906	24655	27010	74482	62411	45022	70374	35390	56834	16871	45147	29845	45754	67984	tr|A0A2K3D1W2|A0A2K3D1W2_CHLRE
202920	185920	195330	145820	134630	125820	156340	162190	161830	122850	110940	112290	100740	113190	87458	33498	132100	149570	123800	116160	122400	76573	78167	92998	91236	96401	110580	116790	87184	97576	73281	82791	71626	116070	95643	101520	tr|A0A2K3D1W5|A0A2K3D1W5_CHLRE
11250000	11057000	11409000	9112700	5873600	8693000	6197600	5822100	6034700	5431900	5346100	5765800	9213400	9287900	9145100	2185000	8185000	8402600	8831200	7978100	8141600	4805000	5141400	5263500	4800000	4658500	4239300	6727600	7266800	7034100	4392600	4475300	4376000	3458800	3575600	3522400	tr|A0A2K3D1W6|A0A2K3D1W6_CHLRE
97148	231780	79969	610300	557090	532570	792220	871790	899150	164940	287130	344830	514980	526120	509300	74217	468330	406020	523210	546340	328600	130590	184350	168110	550380	466840	444940	325520	430050	276270	253160	236900	186890	526950	462070	264430	tr|A0A2K3D1W7|A0A2K3D1W7_CHLRE
5625600	4646600	6020900	3939800	3184800	4217400	5863500	4581200	5411600	2510700	2591300	2417200	4415500	4186100	4508700	1349500	5035400	5500200	4604300	3989500	3781500	2051600	2009800	2250200	3396300	2735200	3102500	2594100	3002200	2662300	1593800	2119200	1797300	3303900	3197900	3010300	tr|A0A2K3D1X5|A0A2K3D1X5_CHLRE
273780	161590	79392	560230	480340	205050	659530	463800	479040	73419	222480	223480	613960	386300	613020	128540	505720	432370	230560	559160	455590	190710	253770	196270	364900	246970	203290	212020	59364	463320	123960	325030	126230	331850	354130	339990	tr|A0A2K3D202|A0A2K3D202_CHLRE
40988	49168	37443	43886	46945	61783	95110	75394	64913	43176	69650	80593	42004	59206	75747	17823	80070	63275	94199	80905	104540	51730	51263	77432	38257	49084	45794	65700	62425	62858	36608	61928	40425	66739	34422	40900	tr|A0A2K3D205|A0A2K3D205_CHLRE
996500	1474300	1601700	1038500	991900	1064100	2272300	1709200	1878900	845470	376790	535240	2729600	2529000	2378000	337640	2209500	2515800	1520700	957800	1021500	408030	481340	345620	788430	888290	851230	898970	680470	935180	255880	579860	540420	660580	758880	341720	tr|A0A2K3D212|A0A2K3D212_CHLRE
13943000	11518000	13200000	9011000	5311600	8756000	7990800	8076400	8839000	6399200	7113400	6554500	8556500	8727700	8376900	3052500	11087000	10956000	8155200	7540000	7973000	1243300	1745700	1849800	5613800	6455600	6541900	6601400	7264100	7167900	5730400	5766500	5354200	2714500	2089900	3165000	tr|A0A2K3D222|A0A2K3D222_CHLRE
656640	506040	456360	392790	507200	465030	392460	322360	392730	566370	1003900	670580	365340	400520	429870	113940	606830	569510	1461000	1429200	1416400	634480	705560	566330	987570	694470	1113900	1015200	1107000	1038300	560540	963660	724550	844130	848720	777440	tr|A0A2K3D224|A0A2K3D224_CHLRE
33645	177230	148210	148350	136720	177930	51708	51699	54144	128900	117190	109790	57791	59669	170500	11380	42556	59504	160020	169240	69870	101070	97409	110060	303390	155400	164110	183370	170080	184620	111310	112440	124930	132170	198730	139520	tr|A0A2K3D239|A0A2K3D239_CHLRE
84709	49632	24943	129020	124770	92578	53590	31168	82711	199510	186750	181350	152770	106000	168210	15573	158840	146640	173020	171740	184230	73097	81548	52868	121180	159650	126110	101060	153090	75158	34144	84875	57457	93152	64693	63743	tr|A0A2K3D245|A0A2K3D245_CHLRE
204110	236890	0	0	0	0	0	0	0	133760	141960	141360	0	0	0	0	99610	128480	383720	177890	423650	46966	51694	51106	393330	164700	278190	295770	274260	316490	228880	209330	284930	279280	160850	0	tr|A0A2K3D247|A0A2K3D247_CHLRE
228920	183970	185930	322080	165020	176950	298650	213540	310160	62282	172480	65299	175320	175610	208530	75083	175050	274680	457180	494340	366480	248060	283980	243100	229810	189420	307560	272490	294570	242900	130370	133300	241410	384740	343550	363450	tr|A0A2K3D260|A0A2K3D260_CHLRE
1002500	739820	917590	954970	985100	1600800	1324800	1511400	1140200	1206000	1313200	1240900	1500900	1769700	1470600	229480	1130900	1259700	1835800	1511000	1786700	798630	950540	883360	1131300	1276100	1032100	1521900	1130800	1507200	727500	941260	789280	806310	705780	751010	tr|A0A2K3D261|A0A2K3D261_CHLRE
136930	96376	93693	309700	101540	198040	490650	468150	431220	134260	159050	181720	330500	357930	404460	32137	177660	182350	434320	311070	281760	110830	227150	128170	383710	242250	219340	322950	253700	205690	230420	151940	43934	355390	135060	217130	tr|A0A2K3D274|A0A2K3D274_CHLRE
8631200	5149500	6878000	10242000	8669800	7373200	11851000	10457000	11394000	9385200	9009900	8028700	10577000	10017000	8880000	2558200	9682600	10338000	11400000	9895700	11985000	404660	1196300	2042900	9773800	9644800	10333000	11536000	10807000	8913000	7808600	7327200	7124000	4702300	4097200	4593700	tr|A0A2K3D279|A0A2K3D279_CHLRE
756320	838920	791290	1090000	935350	979200	1054300	960510	1166800	1468200	1554200	1571500	909270	1133900	1167200	297010	1214800	1160200	1555100	1374400	1597800	716830	669070	740370	1120400	1274900	1152500	1152100	1027000	1307800	558500	658430	637410	915660	1067000	1182700	tr|A0A2K3D297|A0A2K3D297_CHLRE;tr|A0A2K3D282|A0A2K3D282_CHLRE
419860	215040	300000	265040	399910	202140	203890	241660	194680	395610	581220	499550	258840	404720	485140	22101	226200	267230	938440	1023500	718280	597990	547570	486460	309250	280290	288450	334920	424380	297520	183280	158590	163850	234690	30151	134350	tr|A0A2K3D2C1|A0A2K3D2C1_CHLRE
0	54954	0	0	0	0	0	0	0	28350	42833	0	0	0	0	0	0	0	0	0	0	0	0	0	0	0	0	0	0	38467	52329	0	0	0	0	0	tr|A0A2K3D2D7|A0A2K3D2D7_CHLRE
0	293780	0	302820	324050	275620	806250	1365100	725030	280040	300020	314470	612940	741000	252330	42044	236920	222910	0	174010	450030	0	195270	0	0	520730	0	226090	272240	523580	0	187260	426670	663360	858390	377380	tr|A0A2K3D2E9|A0A2K3D2E9_CHLRE
57099	46580	67508	75796	59724	58661	65449	25453	27141	47887	54403	65661	54315	65724	58668	18401	59739	55680	111590	85369	87162	53101	68989	59177	61763	64631	67767	62201	60447	52645	27943	31283	31368	40348	36842	39888	tr|A0A2K3D2F1|A0A2K3D2F1_CHLRE
975230	755560	828190	995810	927260	833380	1167300	1059600	1109300	728400	751840	753920	841370	1269400	1249900	321240	1358000	1251900	1000300	705900	701140	411500	488570	476690	585230	716050	627000	807560	662380	659480	409620	420080	446970	572600	554890	461400	tr|A0A2K3D2F3|A0A2K3D2F3_CHLRE
1034900	881700	835980	729960	600560	643240	707010	670270	647310	666340	598900	437990	806050	722190	738140	198760	768270	768300	927140	904340	806790	459070	570720	521470	604240	606550	394780	660280	584300	618780	361530	428990	449190	597510	511970	451660	tr|A0A2K3D2H1|A0A2K3D2H1_CHLRE
12764000	11997000	12741000	12733000	11337000	11960000	14738000	13253000	14364000	10043000	9605400	10014000	15236000	14998000	15775000	3919300	15651000	16003000	13897000	12463000	12232000	5531900	5573000	5373200	11293000	11154000	11004000	10520000	10422000	10059000	8226000	7511100	7897600	10538000	9892700	9812400	tr|A0A2K3D2H8|A0A2K3D2H8_CHLRE
742530	729780	689900	717920	530760	588880	673830	1062600	567890	304310	374920	333760	780280	833310	779680	169340	664590	1048700	1874700	1372600	1532700	838720	782990	744140	711620	892120	870690	1042900	696700	890360	540780	929930	795840	769520	1105300	818010	tr|A0A2K3D2I5|A0A2K3D2I5_CHLRE
2233800	2296400	2132500	783820	719960	651430	1766800	1629600	1721000	385100	455710	481980	1787500	1785300	1905400	459930	2373600	2436200	3020900	2833400	2818000	1550200	1704700	1616300	931460	921880	781060	815400	714060	782400	714170	597570	650610	1042200	1190200	1125400	tr|A0A2K3D2I6|A0A2K3D2I6_CHLRE
2431200	2727000	2805700	2064600	1887900	1929900	2497400	2239000	2339700	1859800	1403900	1610700	2447600	2622600	2607800	642160	2614800	2400700	2514100	1802100	2241700	1387400	1138300	1185200	1488600	1474200	1462300	1505100	1412200	1665800	1228400	1056700	1047600	1511900	1604900	1119100	tr|A0A2K3D2K2|A0A2K3D2K2_CHLRE
45129	92684	56725	72559	79878	123880	115420	162750	136190	83892	98478	95553	118510	148280	166270	20269	98970	104300	28583	0	29822	0	0	23999	20295	74823	103900	46846	61544	25927	7879	13394	11533	35666	64152	66878	tr|A0A2K3D2K4|A0A2K3D2K4_CHLRE
56672000	51538000	54020000	69007000	67986000	71005000	104260000	103570000	110030000	63046000	70046000	67433000	120180000	127590000	116590000	20562000	100470000	84826000	42537000	39169000	41976000	17928000	16520000	17386000	30857000	30833000	32434000	28495000	28000000	28095000	19352000	18058000	17828000	26479000	29626000	25760000	tr|A0A2K3D2K9|A0A2K3D2K9_CHLRE
36015000	34101000	38849000	24602000	22254000	23626000	24437000	22248000	24955000	16815000	17253000	16862000	22834000	23757000	22818000	8088400	32632000	29840000	35675000	30751000	31774000	15702000	14933000	15609000	21894000	21632000	21199000	19673000	19780000	19143000	14682000	13929000	15512000	21823000	20224000	18248000	tr|A0A2K3D2M2|A0A2K3D2M2_CHLRE;tr|A8ITX0|A8ITX0_CHLRE
309540	368290	393780	192490	188760	211270	151570	114860	131420	415610	475260	521810	136670	138040	170080	0	220070	220410	633350	0	532240	364000	399450	388030	320920	372680	374710	191590	192790	186340	257020	285010	269560	358380	334280	321370	tr|A0A2K3D2M4|A0A2K3D2M4_CHLRE
186630	158460	144880	95578	132200	145270	90783	98203	108500	78413	82761	94227	96184	101550	142940	28688	133920	147980	182440	113220	97168	31046	55899	32196	84608	116310	84168	142540	88857	95147	72460	113820	67295	77603	78699	72672	tr|A0A2K3D2M9|A0A2K3D2M9_CHLRE
1960200	1775300	1936700	1453800	991820	1358900	1415800	884560	1259900	767270	707120	785690	1760600	1337900	1738400	582270	2409000	2088900	1647700	1374200	1116300	806310	884820	767210	1011900	1233600	938900	950770	835730	845900	854760	790330	850580	1179400	806700	849230	tr|A0A2K3D2N8|A0A2K3D2N8_CHLRE
174780	191860	278370	209100	212220	220590	202660	207800	192360	167720	169360	171190	222710	265270	252940	71646	326030	252180	279690	244860	207480	127440	120920	119840	195580	141480	161770	175330	149930	195550	101920	119830	141620	159530	149990	166650	tr|A0A2K3D2P4|A0A2K3D2P4_CHLRE
736420	563610	330940	297340	233370	422090	291770	374150	119370	211360	264990	268440	421660	129450	195740	152400	282380	285840	575710	552720	545400	291390	161250	243450	432600	352870	223220	201740	386120	381390	306180	340540	325930	358460	309980	263170	tr|A0A2K3D2P5|A0A2K3D2P5_CHLRE
218390	156230	149630	286600	254170	334060	455440	355020	256730	0	64447	0	744160	604030	874750	111100	249680	369160	371230	290060	274570	289110	184970	256200	197360	161400	180350	182920	142400	228520	115300	144360	179250	74081	22512	0	tr|A0A2K3D2Q7|A0A2K3D2Q7_CHLRE
114710	129410	107420	88069	81000	171550	0	61494	69492	0	80485	0	269030	225750	213570	100520	0	325930	186230	85768	134200	76087	63941	89373	74485	89520	229500	232300	218110	92282	97503	64486	156310	173210	60709	84259	tr|A0A2K3D2Q8|A0A2K3D2Q8_CHLRE
181820	110920	191190	327710	279210	259620	254290	371050	323720	376110	359420	397470	387210	456870	445030	102000	253540	255150	424100	365900	260390	168030	141610	182580	229970	226110	345200	259320	316060	314680	191440	122110	127490	223740	174900	183480	tr|A0A2K3D2Q9|A0A2K3D2Q9_CHLRE
8591300	9673600	10893000	12466000	21300000	12643000	14413000	13821000	13874000	10284000	16467000	13238000	17073000	17256000	16800000	3518100	18507000	16198000	17821000	12582000	15553000	7174100	6831400	7482800	11141000	14382000	14836000	11409000	13202000	14589000	9245800	10284000	10525000	14345000	15965000	16370000	tr|A0A2K3D2S0|A0A2K3D2S0_CHLRE
518210	486380	461090	204680	177690	335230	221220	285560	217310	153050	153330	153450	534960	518760	572490	108840	498450	547140	785220	697420	716440	470410	462770	539320	322810	379060	348290	326420	276990	317840	207530	268780	225670	227780	327810	275860	tr|A0A2K3D2S2|A0A2K3D2S2_CHLRE;tr|A0A2K3D2U6|A0A2K3D2U6_CHLRE;tr|A0A2K3D2U5|A0A2K3D2U5_CHLRE
35513	32468	46366	77988	68252	64446	58548	70406	53105	72126	102620	67281	83963	51268	13606	9984.9	62853	45884	83964	76080	84090	20196	41095	54428	57471	71334	64928	92893	81569	85778	32872	41824	38110	65010	68727	62987	tr|A0A2K3D2T6|A0A2K3D2T6_CHLRE
5327300	5655700	5612600	4471800	4113800	4250900	5261800	5194100	5010900	3179900	3205900	3539300	6190900	5389600	5443500	1210700	5793800	5937400	6722600	5339600	5800300	3494400	3211600	3293000	3824900	3350500	3727700	4085900	3483300	4149600	2982100	3003000	2841400	3845900	3559200	3677700	tr|A0A2K3D2U0|A0A2K3D2U0_CHLRE
119320	105750	75558	72213	49152	16405	26025	77962	100160	68250	43519	77710	23043	29112	0	0	31690	0	0	66655	92140	33896	0	61728	24374	71279	35460	74372	49994	0	28579	26374	0	64727	78378	91480	tr|A0A2K3D2U2|A0A2K3D2U2_CHLRE
913180	1795600	936600	947390	825890	748620	1082800	1161100	1260000	1428500	1040000	1630300	1091500	1254300	1246900	254710	1141300	1508600	519370	494930	424120	191200	195490	272500	311890	283940	0	471870	697680	359080	173950	542800	294550	638940	0	271300	tr|A0A2K3D2U9|A0A2K3D2U9_CHLRE
190650	200850	144980	189410	215820	231820	304250	238060	214730	113740	80610	87825	243270	243910	212320	77179	328150	371290	148050	165120	131890	34452	50368	73255	238770	259240	232740	201990	154750	133640	36024	123650	46005	160210	270780	253330	tr|A0A2K3D2X0|A0A2K3D2X0_CHLRE;tr|A0A2K3D2W4|A0A2K3D2W4_CHLRE
176490	179170	46395	171910	299030	394550	572280	510310	561950	128670	192350	193730	505660	429240	521210	29824	307300	345450	77483	234720	251780	234000	221280	45724	210700	265870	160230	170530	61451	72756	52381	43224	49977	127620	145740	137450	tr|A0A2K3D2W6|A0A2K3D2W6_CHLRE
4491300	3526400	3567000	3143700	3401700	2967200	3509600	3079500	3275900	2746600	3243300	2296900	3996900	4323100	3782400	1052700	4340100	3214600	4883800	4616600	4227900	2032500	2441000	2378500	3421900	3046700	2854700	2983300	3633600	2586300	2047400	2335800	2261100	2844100	2745100	2717200	tr|A0A2K3D2X2|A0A2K3D2X2_CHLRE
57711	65351	69683	51472	43998	64060	22222	40133	29265	51846	74097	61672	42248	46345	28964	22342	46125	38628	107080	99562	92285	36626	68064	68161	76101	69523	98177	67692	98423	109890	70732	68011	67008	55885	63529	37491	tr|A0A2K3D2Y2|A0A2K3D2Y2_CHLRE
187690	431550	121500	38706	304920	46746	55006	195090	153770	18118	30980	19806	172590	190920	148760	77827	43483	217090	177670	46788	61782	0	25541	0	20148	24294	0	89884	0	32294	26389	88620	46236	0	0	26023	tr|A0A2K3D2Z0|A0A2K3D2Z0_CHLRE
0	0	0	0	213950	212290	159410	141850	170810	0	0	0	0	0	0	0	0	0	0	0	0	0	0	0	0	0	0	0	0	0	0	0	0	0	0	0	tr|A0A2K3D2Z7|A0A2K3D2Z7_CHLRE
328160	733610	272260	210560	169230	154550	269200	582760	276380	270040	294420	456210	335310	306390	315100	58047	343730	364040	365790	207590	375650	157070	204740	337810	521030	239140	314710	266330	434240	158600	173270	190190	340620	238910	228300	347070	tr|A0A2K3D2Z9|A0A2K3D2Z9_CHLRE
0	0	108050	0	107430	102180	151300	0	0	0	0	0	0	0	0	0	139140	146090	893200	700920	832620	357150	318380	232400	384080	316890	331410	416460	403680	347030	324650	366550	311330	203460	324450	452100	tr|A0A2K3D303|A0A2K3D303_CHLRE
138260	115390	88959	216400	123650	53534	231200	241870	300550	174370	160450	201710	177390	272230	299150	75128	321770	343080	180310	143120	143160	20333	25829	19864	125080	125710	114580	138410	104050	118060	52116	62670	50085	136670	145410	101410	tr|A0A2K3D314|A0A2K3D314_CHLRE
782410	1110300	604790	236800	359360	208300	493910	0	463700	293700	228180	463010	472240	773830	379040	75086	685540	619410	361720	455430	293420	0	375770	311000	217610	0	312140	318140	0	0	185670	175810	162790	0	202320	328560	tr|A0A2K3D322|A0A2K3D322_CHLRE
2633900	2482200	2406200	2561900	1960200	2159900	2551100	2224200	2253700	2041000	1995800	1863500	2654900	2920500	3036100	817070	3310500	3220100	2010700	1654400	1536900	1095700	1149800	811310	1402500	1558900	1537500	1309900	1235000	1174900	898210	880590	770980	1346800	1356100	1224000	tr|A0A2K3D326|A0A2K3D326_CHLRE
2273200	2185100	2202700	1584200	1526900	1453500	1767700	1750300	1893800	993790	1291800	1105400	1929100	2076900	1905200	328480	2295700	2330100	2390100	2170700	2238000	1211000	1223200	1203900	1547900	1358100	1515400	1414100	1352300	1373300	1182400	1104000	1149300	1384600	1329100	1257500	tr|A0A2K3D333|A0A2K3D333_CHLRE
499800	496640	377240	206380	224460	317010	155590	313690	274560	554810	596720	578680	413400	399870	487280	141950	493560	510940	461940	608250	367580	223900	146300	135840	276540	523930	475270	499430	442290	421840	366250	297970	196090	474740	344560	288230	tr|A0A2K3D338|A0A2K3D338_CHLRE
144130	170930	152930	182180	75976	165890	82101	214000	200980	143420	127940	149350	211300	195780	105740	0	168760	181890	146480	118950	274000	80666	64919	59134	210870	197780	181780	238150	242290	178800	187120	72414	159640	186850	210170	238580	tr|A0A2K3D348|A0A2K3D348_CHLRE;tr|A0A2K3D345|A0A2K3D345_CHLRE
81039	77812	129120	254220	60159	47683	0	0	0	40353	29630	33495	0	273440	317980	65507	71236	178020	117380	143430	68839	39223	146110	48772	97212	207600	49616	98864	63894	98692	49307	86227	90029	110330	98832	133790	tr|A0A2K3D354|A0A2K3D354_CHLRE
2535300	2341700	2327600	2510400	1169700	1243400	2009100	2355700	1959100	2042800	1853500	2001800	2459500	3447500	1369700	451130	1576600	3303800	1096100	1828100	1679700	1261300	1114000	852730	1611100	1560400	1369100	1589000	1488000	1389300	1035000	1113800	1046700	1783100	1684000	1801100	tr|A0A2K3D358|A0A2K3D358_CHLRE
205660	417840	452710	454530	460990	283140	710710	579260	528330	187720	257750	277130	649660	748640	839560	136860	603290	924510	664180	775360	701520	339710	428780	389130	409100	420160	422520	459370	455130	603510	319690	308460	335270	155150	207560	247210	tr|A0A2K3D359|A0A2K3D359_CHLRE
92282	94217	42752	228280	251290	160090	299920	212070	259120	430070	494390	501290	374870	298880	320430	48376	175450	206790	223040	248090	266090	150530	149700	120740	179910	155400	209400	253320	227510	235440	152770	170300	139430	182490	120350	141100	tr|A0A2K3D371|A0A2K3D371_CHLRE
4184600	6649900	6675600	7060800	6685100	6506100	7420400	7015200	8037800	6326900	6084600	6740700	8898400	10132000	10629000	1103100	7950000	8368200	10333000	9286100	9587600	7301200	4731800	4082600	8194400	8428600	8362600	7717500	8474300	8609700	4418100	6144800	6146900	7494200	7465200	7267100	tr|A0A2K3D376|A0A2K3D376_CHLRE
2001200	1890400	1964000	1150100	1238000	979160	1926100	1695900	1929400	940220	1046500	1075600	1477300	1466500	1272000	588130	2404900	2015400	1710500	1192400	1196700	738550	766660	740260	766430	935810	820120	802490	925550	814290	622430	574820	641820	1280900	1248200	1185600	tr|A0A2K3D377|A0A2K3D377_CHLRE
8660.2	71618	94915	175890	101600	99051	137240	138020	287200	87150	180670	122530	140050	297000	224160	35288	195110	49767	340880	147230	84881	112300	95177	58777	90072	37441	120590	123320	81667	121250	63299	77200	76173	59882	88221	201030	tr|A0A2K3D379|A0A2K3D379_CHLRE
5435100	5134600	5124300	4085700	3699300	3673600	4269500	4545000	4480600	3962800	3743500	3690400	5167200	5500100	5732200	1189800	5961000	6161600	6778900	5303900	5852800	2490600	2695600	2570900	3208700	3256100	3225400	3320400	3074900	3110200	2565800	2466600	2270300	2864700	2836400	2923800	tr|A0A2K3D385|A0A2K3D385_CHLRE
4545000	5745800	5945700	3556600	3172800	3352300	3329200	2613200	3480300	3673900	4033700	3704800	3029900	3072400	3325400	958980	5306600	4232600	5080500	3947300	3960300	0	0	0	3194300	4911400	3888900	3664200	3421300	3339500	2756500	2481800	2311300	1190100	1117300	0	tr|A0A2K3D389|A0A2K3D389_CHLRE
909150	781780	734970	1248000	1105600	1030600	1308300	1207600	1162900	1356200	1690400	1484100	1029200	972830	1060800	233490	1202700	1057800	1095000	787300	890050	423610	471050	630460	889290	1050500	1002500	889590	1065600	1096500	601790	576770	639840	716360	792720	802530	tr|A0A2K3D393|A0A2K3D393_CHLRE
0	0	0	0	87703	0	0	75108	144800	0	0	0	0	151510	89867	0	0	0	0	0	0	82144	0	89441	0	0	95568	0	159720	0	90150	0	91071	118020	0	112360	tr|A0A2K3D394|A0A2K3D394_CHLRE
923200	929400	691210	985450	818280	840530	1179500	1397800	1315400	704190	585010	701920	1561500	1476900	1662500	254090	1165500	1321300	1381900	1319100	1313800	663290	675310	721150	760770	697100	661710	663030	834240	702970	511430	380100	497770	719390	687290	800300	tr|A0A2K3D399|A0A2K3D399_CHLRE
42868000	49892000	49348000	23076000	18070000	26318000	35370000	31994000	35736000	17760000	28515000	16009000	34168000	24452000	40241000	8235900	39895000	29876000	69094000	58706000	45659000	30381000	39408000	38770000	33853000	46939000	32580000	35632000	43818000	28050000	22316000	27845000	23708000	32227000	36778000	43766000	tr|A0A2K3D3A4|A0A2K3D3A4_CHLRE
0	0	25284	104570	68328	88115	108230	114630	99841	60182	42478	88368	124210	71930	92767	26547	93287	58326	93208	75278	82945	37620	45976	30887	116850	112700	89067	111100	109440	92081	39512	70742	65855	118700	86275	98072	tr|A0A2K3D3A9|A0A2K3D3A9_CHLRE
78444000	74115000	79445000	61980000	54979000	56374000	69979000	62245000	63538000	43705000	46707000	42039000	66311000	67681000	51748000	16987000	79737000	77561000	76416000	71906000	73672000	35419000	37421000	38072000	51486000	50742000	49544000	48065000	47389000	50702000	39020000	38673000	37918000	46118000	43721000	47580000	tr|A8IJ34|A8IJ34_CHLRE;tr|A0A2K3D3B1|A0A2K3D3B1_CHLRE
287470	333940	309580	410290	317840	363280	327170	365700	366720	166690	150380	156610	316650	343640	339060	64551	292780	337530	383430	402650	833740	220360	218580	249550	254370	624320	577030	275750	332040	324980	245720	248020	596590	262850	548120	307050	tr|A0A2K3D3B2|A0A2K3D3B2_CHLRE
927220	1042600	973460	1164700	999620	1102500	1316200	1177800	1305900	542230	593100	715030	1271800	1207700	1251600	213100	1211000	1296300	894760	761740	873230	498810	487720	532200	663260	517170	617370	680770	701870	684830	454660	553360	442110	674820	576250	705800	tr|A0A2K3D3B3|A0A2K3D3B3_CHLRE
190860000	175570000	192610000	159210000	143800000	128680000	159020000	165090000	169370000	176930000	177050000	177150000	207550000	188930000	213410000	45651000	176000000	195190000	234710000	213390000	211380000	122700000	139050000	131730000	136000000	140200000	117780000	171270000	154430000	119860000	103680000	101830000	100630000	112480000	120910000	116250000	tr|A0A2K3D3E1|A0A2K3D3E1_CHLRE;tr|A8HX38|A8HX38_CHLRE;tr|A0A2K3DMU6|A0A2K3DMU6_CHLRE
223040	263240	259830	243410	206620	266350	226760	156290	246330	170160	186610	167510	217940	248900	269490	85504	243930	296670	369640	293350	358230	202050	219450	226120	263930	160740	233150	212040	216030	221140	127410	168960	116630	118940	216130	199310	tr|A0A2K3D3F6|A0A2K3D3F6_CHLRE
1752100	1563100	1524900	1874100	1620300	2118300	1747800	1741000	1365600	7000800	7607600	7820000	3275700	3066500	3244600	355290	1891500	2019100	2693500	2588200	2509800	1888700	1885200	1752400	2053000	1842200	2019900	1736500	1941400	1838200	1050800	1143100	911680	876360	691640	719200	tr|A0A2K3D3G2|A0A2K3D3G2_CHLRE
1018200	934960	993670	953180	862360	909090	1223400	1011400	1236000	923070	1011300	1005500	1349800	1315400	1270900	294930	896850	1000900	1112300	949620	935930	658620	735890	675600	509840	497200	536250	414510	505800	427510	407510	367560	350390	583190	515580	547360	tr|A0A2K3D3G3|A0A2K3D3G3_CHLRE
22263	22410	24448	13569	11577	14286	9861.5	0	8789.9	50300	77503	31715	11458	44091	44999	0	20044	33067	34054	58562	46615	25183	25451	0	27694	24288	27860	21796	21655	26532	0	19038	12582	0	15603	17697	tr|A0A2K3D3G4|A0A2K3D3G4_CHLRE
0	0	0	0	0	0	0	0	0	1615000	1425400	1496100	0	0	0	0	0	0	0	0	0	0	0	0	0	0	0	0	0	0	0	0	0	0	0	0	tr|A0A2K3D3G5|A0A2K3D3G5_CHLRE
254820	359910	284270	161340	201330	0	381740	275350	235500	222240	0	197370	206780	200040	0	52401	218250	346460	338520	281670	0	0	181880	163720	259640	186260	0	193660	206500	131070	0	176600	0	209680	196880	173390	tr|A0A2K3D3G6|A0A2K3D3G6_CHLRE
1514800	1505600	1534900	1572100	1236300	1207100	1243600	1215100	1360200	952210	920170	1102800	1862200	1478500	1602800	350240	1556600	1820700	1433100	1392000	1212100	784380	795600	822970	1145600	1090400	921160	522080	942550	939040	926480	697980	725260	856830	817410	778470	tr|A0A2K3D3H9|A0A2K3D3H9_CHLRE
1013300	1047400	1076800	732820	683190	639920	727810	642530	714890	481290	441240	546150	947170	1020300	1101500	306490	1097400	1181600	1263500	1138500	971000	528670	483530	727220	776090	731450	831280	740020	825990	790710	495100	498790	504600	717740	634440	421940	tr|A0A2K3D3I2|A0A2K3D3I2_CHLRE
196410	184350	174950	263560	110830	136830	63309	178000	57534	1333600	1525700	1250100	504530	261530	385360	83706	368510	193340	166090	148420	138570	178920	233380	240890	133060	95344	493720	471550	123870	129100	96988	113570	159650	119460	81532	145520	tr|A0A2K3D3I8|A0A2K3D3I8_CHLRE
37991	19394	17293	43987	44090	38671	33550	32468	36851	21702	12296	12579	35920	29567	36236	7068.3	27639	31358	67599	31742	27637	14373	19316	22674	50064	46043	62468	45129	27730	49837	30109	46060	43519	52604	53053	56059	tr|A0A2K3D3J9|A0A2K3D3J9_CHLRE
61413	83179	66699	270360	166080	208850	365270	262090	241260	254530	289250	284940	137510	150620	88057	24973	111150	99075	271140	220430	210030	123480	165050	133610	623030	471190	484810	448060	464890	415220	201830	175330	161150	585890	483380	452340	tr|A0A2K3D3K4|A0A2K3D3K4_CHLRE
712400	574370	1034800	1265900	1254500	975260	1596700	2051800	1453100	889200	840270	1081500	1805900	2044600	1553500	285020	1356600	1622600	883690	777410	653350	411820	379760	304940	822050	730970	632920	675450	794470	593240	458630	359000	316750	864630	952610	763830	tr|A0A2K3D3L4|A0A2K3D3L4_CHLRE
1148400	988110	1040600	860260	862630	754740	936240	986230	1013400	740120	974900	1011700	1072600	1231900	1157500	198640	850500	728930	1861100	1358100	1603000	895130	956480	975020	1311600	1382100	1580500	1479600	1505700	1411700	855110	864290	944560	1027100	1064400	1002800	tr|A0A2K3D3L7|A0A2K3D3L7_CHLRE
565140	676780	870230	607600	619020	537180	904690	644520	686470	348660	385360	64026	872470	870680	815690	237430	1254400	1162300	894570	726110	774440	361020	229320	273770	782000	554520	444680	559780	648690	725450	329270	309610	201510	184260	415770	592470	tr|A0A2K3D3L9|A0A2K3D3L9_CHLRE
43620	39710	53405	33736	29054	35443	27830	25580	13181	16786	20905	16589	25843	35995	30185	4134.6	36021	16438	16363	33047	36757	22876	23579	23958	26885	24038	26257	26083	21886	24941	15808	15750	9662	23904	20469	11434	tr|A0A2K3D3N8|A0A2K3D3N8_CHLRE
357340	307740	384060	246150	219600	62641	59601	169130	128920	16035	28789	29672	63413	101630	62289	82815	110380	423930	367470	583160	203090	110960	100900	115390	263060	249970	111580	103180	108220	105520	187570	165540	102140	124470	137200	111410	tr|A0A2K3D3Q0|A0A2K3D3Q0_CHLRE
23240	6098	14024	86195	9018.3	45698	100670	94037	93799	9324.1	10113	0	100750	48276	54817	2906.8	86633	77587	0	23091	16126	12253	0	23104	13030	0	0	10631	0	13536	0	0	11841	0	0	12652	tr|A0A2K3D3R7|A0A2K3D3R7_CHLRE
837910	725170	462350	1084700	816390	807290	1428900	1518400	1183100	686270	532430	435120	1406700	1532100	1471000	338990	960780	1232900	1017000	642530	735020	256810	374640	234910	541890	437060	535040	451010	476660	266820	259660	420930	299020	424430	575760	386680	tr|A0A2K3D3T1|A0A2K3D3T1_CHLRE;tr|A0A2K3D3Q3|A0A2K3D3Q3_CHLRE
132840	124220	170200	114020	99655	88172	0	0	79943	0	74584	82767	0	87055	84022	29543	135870	145260	151220	168650	170340	103030	114650	126940	158150	140940	104480	150820	151780	125090	80662	82766	88228	0	86897	104590	tr|A0A2K3D3T2|A0A2K3D3T2_CHLRE
213730	178750	190380	153470	117670	112670	162600	110150	131600	101350	105840	121860	173570	146240	139810	44947	208740	123480	247760	223950	185300	134990	158680	138730	138160	120890	210180	219690	187720	206260	140330	93167	141580	161190	150190	93436	tr|A0A2K3D3T4|A0A2K3D3T4_CHLRE;tr|A0A2K3D3U9|A0A2K3D3U9_CHLRE;tr|A0A2K3D3S5|A0A2K3D3S5_CHLRE;tr|A0A2K3D3V1|A0A2K3D3V1_CHLRE
1366900	1215800	1568900	1253500	1534600	1313700	1916100	1430200	1751000	987650	1057200	1154900	1758900	1742100	1595000	500750	1739700	2101700	956170	1086700	892740	519870	611400	483700	901180	1037000	1065100	917760	785280	863310	596760	608320	584690	888560	889940	874960	tr|A0A2K3D3U4|A0A2K3D3U4_CHLRE
19849	29958	0	17188	23466	49177	29951	39650	46164	125190	105820	169780	57712	43357	116100	16440	38310	88279	116340	176260	88495	52740	106650	84204	71998	87918	53049	98711	73570	98086	48822	45033	47643	28404	35560	52484	tr|A0A2K3D3V0|A0A2K3D3V0_CHLRE
4087.6	4063	0	6974.9	22727	11703	5130.3	0	6500.7	8475.3	3152.6	18501	8362.7	29907	6329.4	1503	33788	6898.9	8588.4	26158	47378	7121.7	2175.8	21024	12667	7111.1	38822	9577.8	16545	21719	11716	13124	11570	8263.3	4396.1	8404.5	tr|A0A2K3D3X3|A0A2K3D3X3_CHLRE
1350300	1283700	1198500	982490	722700	926300	1058600	1093500	944050	1137000	1228100	1485600	1299000	1503400	1444200	336390	1584100	1723500	1911900	1724800	2228700	1275900	1202000	1062800	1339700	1168800	1142200	1500100	1643600	1458700	1184400	1261700	1120900	1335700	1258500	1255200	tr|A0A2K3D3X9|A0A2K3D3X9_CHLRE;tr|A0A2K3D3W2|A0A2K3D3W2_CHLRE;tr|A0A2K3D3W7|A0A2K3D3W7_CHLRE
258420	201760	385310	233340	72096	386770	547540	317690	73704	667360	635570	596710	306120	488570	377090	68325	449050	445320	331680	442260	583330	198320	192270	203570	252510	425490	258300	458730	275260	219840	344950	304000	260300	178710	0	206280	tr|A0A2K3D3Y6|A0A2K3D3Y6_CHLRE
65978	68946	61954	63413	63971	62158	63305	103520	0	90854	98408	96930	73378	0	73669	26592	0	91864	121190	120650	142820	77708	63817	52742	86480	77702	75846	94569	93164	70545	47084	54437	46752	78533	71250	65745	tr|A0A2K3D400|A0A2K3D400_CHLRE
1697700	1567900	1748900	1215900	1302500	1376900	1704600	1579100	1493200	1406600	1452300	1656800	1882000	1726400	1850900	361510	1661200	1950400	2405200	2178700	2143000	1408900	1477400	1423300	1387900	1270400	1263300	1194400	951310	1156900	838600	840990	732980	1296000	1214400	1187800	tr|A0A2K3D404|A0A2K3D404_CHLRE
1974100	1833800	1965900	1870800	1372100	1312500	1947500	2147800	2114500	862520	1181800	1191600	1990500	2109100	2115500	547990	2094200	2303800	1734300	1396400	1852200	819140	873990	1124200	1358000	1193600	1376800	1326200	1065500	1355300	843430	849190	651390	992560	936850	1262900	tr|A0A2K3D413|A0A2K3D413_CHLRE
1078900	1182100	1130300	1465600	1347700	1414000	1616500	1533600	1673600	1191400	1384800	1442700	1688300	1510100	1636000	396690	2013400	1898700	1327100	1334500	1211600	569420	530960	573580	1272300	1312700	1128000	1280800	1270500	1140200	648040	773950	691150	1239900	1125300	1324000	tr|A0A2K3D414|A0A2K3D414_CHLRE;tr|A0A2K3D440|A0A2K3D440_CHLRE
74475	37253	0	25532	37800	71574	36787	35542	50625	138610	84763	26039	40298	28817	43076	0	35290	45291	0	54151	57585	31722	24285	27625	53573	0	0	49031	42318	47290	27393	33667	34765	36729	43538	147810	tr|A0A2K3D424|A0A2K3D424_CHLRE
0	0	0	11074	18779	10858	15789	15649	15963	0	16155	0	21958	14639	18827	0	18592	15403	14877	21665	21680	0	4319.1	3850.2	14057	16844	22369	16447	20878	7705.5	0	5448	10272	9992	15940	5562.2	tr|A0A2K3D425|A0A2K3D425_CHLRE
7283	9667.3	35076	13030	34009	7447.6	77150	32949	30748	16393	16274	27296	33014	31149	105260	3293.5	31069	26938	38034	12678	34314	13172	34857	24284	9345.4	23705	18604	6755.9	8951.8	8095.3	5450.3	19741	23734	7316.5	47657	8097.6	tr|A0A2K3D442|A0A2K3D442_CHLRE;tr|A0A2K3D457|A0A2K3D457_CHLRE
75099	43705	48793	58196	80907	39001	99014	82805	65670	26733	29654	0	50725	58061	75868	14924	50280	63881	0	20724	0	16992	0	14731	19584	25217	22600	33942	0	20722	15214	0	9236	29196	0	40111	tr|A0A2K3D443|A0A2K3D443_CHLRE
41051	40605	17245	53532	57890	49826	23110	50200	52851	30640	71846	97660	65099	66301	66291	8027.6	67672	69880	199370	106830	118870	28629	72404	60736	100600	37773	42290	84205	48489	96418	31131	28078	31535	33207	32834	66800	tr|A0A2K3D452|A0A2K3D452_CHLRE
0	0	0	0	0	0	0	0	0	0	0	0	0	0	0	0	0	0	0	0	0	0	0	0	0	0	0	0	0	0	0	0	0	0	0	0	tr|A0A2K3D460|A0A2K3D460_CHLRE
423800	655520	652130	1163100	724830	610380	1076900	999540	1140600	446360	341830	389270	1965000	1957300	2018300	222550	939450	719320	1223400	1270700	1178100	1317400	1326800	1303800	534970	641840	665090	763690	849950	605920	550850	425620	473140	619960	468570	668410	tr|A0A2K3D468|A0A2K3D468_CHLRE;tr|A0A2K3D6I1|A0A2K3D6I1_CHLRE;tr|A0A2K3D6I6|A0A2K3D6I6_CHLRE
19045	25338	18482	22475	21805	20258	23344	27023	24186	20540	22524	25666	29644	32442	30768	6473.1	23959	27917	41724	35215	39075	11118	8404.4	19869	18798	25247	9816.5	23740	11933	31134	15658	8396.2	19935	16161	8347.8	17007	tr|A0A2K3D470|A0A2K3D470_CHLRE
258500	431080	328200	806830	736760	865730	1118300	811450	1102100	669660	591370	657260	573430	685410	487090	86450	603860	608560	400980	497400	646670	264190	131850	407330	686420	762100	672050	524960	458710	508140	440770	389630	394820	825420	836650	619020	tr|A0A2K3D472|A0A2K3D472_CHLRE
13615000	14183000	13171000	14121000	12441000	12957000	14815000	14937000	14560000	8847200	10206000	9879300	13695000	12378000	13962000	3869200	14663000	14888000	15392000	13553000	13671000	6612800	6751400	6546000	9642700	10243000	10192000	10584000	10378000	9549400	7908600	7900400	7175500	8547700	9191100	8891900	tr|A0A2K3D477|A0A2K3D477_CHLRE;tr|A0A2K3D4A1|A0A2K3D4A1_CHLRE;tr|A0A2K3D484|A0A2K3D484_CHLRE
661250	633380	724260	683110	792350	760470	984660	698050	954300	660680	690010	634470	805650	723340	642690	198350	887910	743980	1007600	839690	1052500	472160	471420	468740	773840	935060	854020	967160	913470	911540	599820	553640	544940	1021700	1141200	1124200	tr|A0A2K3D481|A0A2K3D481_CHLRE
0	0	0	0	0	0	888.47	0	0	0	0	0	0	0	0	0	0	0	3812.7	4027.1	3297.4	1770	2611.3	2231.4	2584.9	2694.5	3011.1	3470.8	3860.4	3130.7	1691.7	2134.8	2250.2	3408.3	3086	2822.3	tr|A0A2K3D496|A0A2K3D496_CHLRE
457340	519410	590910	359430	331000	311710	316470	374490	493050	239540	158300	273790	462550	425320	503110	137240	480140	643640	592920	539600	468400	402950	429290	388150	496740	428600	425120	410860	599690	393250	252100	240600	357630	305060	490390	388860	tr|A0A2K3D498|A0A2K3D498_CHLRE;tr|A0A2K3D4B1|A0A2K3D4B1_CHLRE
253060	69311	23113	320890	216680	239970	396660	259030	210700	78093	105270	141500	241360	273780	264110	103460	267480	185060	282910	227920	129770	127350	171120	224120	244540	190820	228560	181680	200750	111060	159190	194530	87873	200500	131290	124660	tr|A0A2K3D4A0|A0A2K3D4A0_CHLRE
203250	233720	137720	109790	187840	121220	212650	249170	215140	199650	207510	206310	112130	122180	127880	58549	200900	178150	326770	259680	326100	143840	147990	171180	304000	325390	335270	446320	407420	239450	175440	188800	186460	272010	268290	216980	tr|A0A2K3D4A3|A0A2K3D4A3_CHLRE
329860	344450	385760	299130	354630	241910	371420	294510	362090	383100	297740	331170	417800	793000	711860	116440	375480	415990	385930	447870	356870	206100	445780	185350	344320	717230	268470	306730	635360	325510	194820	237120	249760	282060	247500	186680	tr|A0A2K3D4B0|A0A2K3D4B0_CHLRE
2251400	1894300	1981400	2040300	1051600	1763300	1639700	1106700	1567300	1527900	1329300	1118100	2229800	1983800	1627600	544080	1633700	1706300	1837600	2013200	1397700	1051900	1104400	958560	1045300	1335500	1098100	845350	856470	1242800	965640	961050	951010	1049800	812390	520550	tr|A0A2K3D4B7|A0A2K3D4B7_CHLRE
1172800	1085300	1050700	964260	732690	880420	932960	874230	819480	615800	859370	879340	935270	942500	1049500	227950	1011000	1286800	707950	599620	581980	195680	212950	167690	437830	436840	428200	397350	452830	427060	386170	356030	353400	228730	221370	243420	tr|A0A2K3D4B8|A0A2K3D4B8_CHLRE
3370600	3207000	3169100	3267600	2629900	2704600	2850200	2818000	2885900	1646500	1612700	2253200	3084500	2586600	3275300	723800	3091500	2972100	2586500	2529500	3442600	1724300	2389900	1894400	2367800	2733700	2319500	2620000	2529800	1962700	1149900	2064600	2174100	2155500	2201500	2165600	tr|A0A2K3D4B9|A0A2K3D4B9_CHLRE
2641200	2561700	2556600	2902300	2502800	2398400	3200100	2809500	3025000	2093100	2122600	2082100	3732300	3589300	3694800	770270	3348400	3666300	2772300	2121500	2442800	1270500	1221400	1224700	1562700	1988400	1480400	1635200	1559100	1532300	1168100	1064700	1331300	1191200	1065900	1260300	tr|A0A2K3D4C3|A0A2K3D4C3_CHLRE
195080	152690	285150	205810	312630	279420	295960	249930	260400	145820	73210	63362	243140	244120	253680	21559	59543	0	127910	136590	65679	24195	94487	84410	227100	129160	138760	126180	208810	61763	28642	25941	25898	30133	104310	79870	tr|A0A2K3D4C8|A0A2K3D4C8_CHLRE
0	11627	0	27030	22805	39665	53953	44316	50364	0	0	7546.6	17098	0	17116	0	20484	16266	18937	15524	16852	0	8486.2	7596	15236	12880	0	19236	97885	34103	10116	13860	21855	11166	32978	31854	tr|A0A2K3D4D4|A0A2K3D4D4_CHLRE
7820000	8673200	8365400	11761000	12874000	13014000	16675000	16632000	16332000	8713200	8549600	9812100	9371100	9920500	9945400	1968900	11592000	9440200	15119000	13102000	13641000	6417700	7243100	6837300	12037000	12447000	12398000	12874000	12601000	12853000	7868900	8108600	8348100	10847000	10370000	11574000	tr|A0A2K3D4E7|A0A2K3D4E7_CHLRE
7659700	6787300	7437800	6364800	5359600	5494200	6149800	6088000	6417500	3236000	2781200	4015000	6985400	6929300	7238300	1850800	8474200	8097600	5967300	5708000	5517700	3080900	3152400	3277200	4342500	4091400	4436800	4611100	4793600	4085700	3221400	3477800	3402000	3615500	3575800	3491200	tr|A0A2K3D4I8|A0A2K3D4I8_CHLRE
931210	360320	394910	993650	628080	1034900	1148900	929030	2520200	501300	502970	484820	905990	1120400	1047300	338010	1181900	1520800	1041300	1119300	1749300	652740	595330	202110	323930	433700	1144700	529750	468790	469770	287870	947980	242520	74119	196960	194960	tr|A0A2K3D4K4|A0A2K3D4K4_CHLRE
2109300	1898100	1406600	2355000	1955300	1886100	2375000	2562900	2758200	1242900	1336900	1300900	2209500	2299200	2582600	407420	2399700	2021200	2207500	2143200	2044600	859300	907500	914520	1740400	1750000	1583700	1806900	1701000	1785300	374580	1339600	1301300	1420000	1390400	1351000	tr|A0A2K3D4L2|A0A2K3D4L2_CHLRE
425480	792010	198270	396930	331660	356470	471790	232190	410950	963800	809650	620390	270590	733320	1050000	104460	415850	504200	947850	681700	957960	256260	418430	200000	483840	344890	648110	582010	464320	430860	381370	294980	212800	210030	199740	263640	tr|A0A2K3D4M6|A0A2K3D4M6_CHLRE
65363	53284	62974	37073	41231	36193	37612	98649	41290	56491	135720	123710	38305	27190	28680	8075	49467	52768	230790	124520	239850	131820	113950	151880	140620	136990	156060	210070	188400	215910	95411	88832	101930	117410	115740	91162	tr|A0A2K3D4N6|A0A2K3D4N6_CHLRE
0	53212	79145	0	0	63281	80619	84883	85461	69907	51992	69795	0	67962	0	0	76248	47192	211890	82832	163260	42234	35025	62778	135970	149060	155060	165020	140790	138190	97028	114870	120440	82241	110450	96717	tr|A0A2K3D4N7|A0A2K3D4N7_CHLRE
195550	212450	103430	56151	19709	77413	153630	96501	0	22827	0	32066	209820	128960	109340	7255.4	252770	123810	337150	280610	265370	500930	134400	507250	178940	580440	185090	700000	181780	192950	93962	101200	89634	165450	170920	173960	tr|A0A2K3D4N9|A0A2K3D4N9_CHLRE
118870	128900	167090	240700	189570	226490	280870	299830	263190	153360	136170	150010	285600	276780	257330	80879	255480	290820	118210	149330	146550	119930	119470	143500	171680	161050	129590	135970	95782	97619	93219	83535	96094	110830	124880	105350	tr|A0A2K3D4P7|A0A2K3D4P7_CHLRE
25152000	24473000	27300000	22868000	19745000	22026000	27594000	23768000	24570000	26127000	26709000	30642000	25649000	25656000	28260000	5763000	27406000	26909000	35484000	31394000	33299000	17646000	17366000	16312000	24350000	25341000	24101000	27052000	25973000	25270000	16757000	15949000	16746000	19922000	19030000	18190000	tr|A0A2K3D4Q4|A0A2K3D4Q4_CHLRE
117190	63515	53666	72314	96261	76481	74728	107170	87945	96861	124240	78323	100480	163760	154580	22713	163290	191840	317970	299330	280980	236510	231560	247430	109920	150430	157340	163030	213130	182490	115420	107490	77961	41544	113360	94352	tr|A0A2K3D4Q6|A0A2K3D4Q6_CHLRE
1232000	1172800	1402300	1704000	1510900	1459900	1888100	1648900	1702500	1580000	1604900	1643000	1944700	1870900	1763900	391230	1821500	1576600	2035700	1623800	1607200	775000	916610	825970	1312100	1372200	1395100	1463300	1322500	1419700	992370	921750	862510	1019000	957680	1119200	tr|A0A2K3D4R1|A0A2K3D4R1_CHLRE
30062	45030	30218	60500	45576	48616	60151	51623	56821	58987	66210	71199	30752	48488	48746	11244	41869	25452	97631	90138	73048	73967	80644	81415	45412	70278	69960	77077	62962	88526	61386	53922	51713	46284	59438	52216	tr|A0A2K3D4R2|A0A2K3D4R2_CHLRE
9567500	1117500	9976500	2668400	2236100	2488100	4700900	3784100	3438200	519870	684310	631600	2994100	2790700	2640100	849750	3743400	3663500	1874900	2877800	845190	1304400	1265600	1280800	1197200	1088700	565080	1818300	1372600	1409300	764760	1282000	1387500	1830200	1590000	1708100	tr|A0A2K3D4R8|A0A2K3D4R8_CHLRE
1027800	846090	973100	700770	701870	570950	697110	670170	747400	519680	643660	623650	705290	805910	841230	165350	848040	793100	1136400	988460	664990	647030	479940	651910	657640	735180	721390	697140	685020	590750	497110	190230	444500	589800	594730	602630	tr|A0A2K3D4S3|A0A2K3D4S3_CHLRE
0	0	308020	302330	334560	349940	400650	421400	145120	193970	195090	211640	181020	331610	366770	118990	467690	159840	286260	269670	210210	126550	272020	218520	165260	360610	172170	194580	192480	179370	286470	151330	304680	135770	160680	139620	tr|A0A2K3D4T0|A0A2K3D4T0_CHLRE
2762800	2480800	2541700	2519400	2332400	2508400	4068300	3435200	3569000	1494000	1337700	1583700	2923600	2436500	2835600	700550	3376800	3200700	2051800	1935800	2067700	1009500	1026500	1063900	1592000	1539900	1583500	1384800	1318700	1336200	979880	912630	870140	1669100	1588200	1782200	tr|A0A2K3D4T5|A0A2K3D4T5_CHLRE;tr|A0A2K3D4T9|A0A2K3D4T9_CHLRE;tr|A0A2K3D4T2|A0A2K3D4T2_CHLRE
296270	143650	190720	150020	104130	57758	124550	207100	119300	0	0	38392	203250	190740	146040	0	317140	193710	64580	79017	70771	46152	0	44807	111600	0	116100	57039	108410	93857	74558	49239	29287	35846	0	0	tr|A0A2K3D4U0|A0A2K3D4U0_CHLRE
602510	480610	528020	694220	555170	624650	522350	472030	418940	1221000	958410	1289300	554420	719450	603890	60082	278930	624680	1945200	2004500	2036100	1059600	1072000	1137800	938310	942760	681600	989170	1393700	1171300	861810	509030	481850	789380	820390	863500	tr|A0A2K3D4U8|A0A2K3D4U8_CHLRE
143570	128940	143510	158040	144550	144410	135740	101730	87214	127800	117710	110370	170960	133190	169420	40558	174150	167830	219180	217770	217470	101510	102580	112590	149150	139410	153390	142700	164830	147070	122540	130800	131180	135010	135060	136870	tr|A0A2K3D4U9|A0A2K3D4U9_CHLRE
0	0	0	15181	296040	19699	21913	28982	1141800	0	0	11384	518840	23026	633810	0	413840	12889	43405	56377	43840	27070	30812	21847	26926	24201	31152	32515	36496	31478	0	12468	18020	0	15195	0	tr|A0A2K3D4V2|A0A2K3D4V2_CHLRE
65311	67718	73403	107390	95971	116460	131370	141290	115860	58170	63771	90862	74993	126280	74119	22457	96197	128850	147860	170880	145530	139000	69418	64011	101670	131430	122440	144490	102360	107370	88324	49271	80934	106260	172050	144710	tr|A0A2K3D4W1|A0A2K3D4W1_CHLRE
28682000	26129000	28487000	21859000	19710000	20818000	27636000	25588000	28042000	13315000	13084000	13440000	28227000	29026000	29492000	7629900	31679000	32969000	24974000	23166000	23476000	13676000	13801000	14473000	16498000	14001000	17254000	15320000	13279000	15032000	10880000	10988000	11221000	14883000	12767000	14018000	tr|A0A2K3D4W3|A0A2K3D4W3_CHLRE
177630	81303	101460	125780	102100	72288	73528	80039	98065	135400	139360	107010	135190	132180	93987	36909	39678	43550	177890	166630	183760	115650	101800	74905	94151	77193	123250	138770	170700	168920	95175	92852	99928	97789	50835	102340	tr|A0A2K3D4W4|A0A2K3D4W4_CHLRE
15678000	13487000	15649000	16837000	15402000	15804000	14859000	13487000	14520000	10604000	11155000	10690000	16036000	15655000	15926000	3841800	16720000	16912000	19592000	16985000	16217000	10289000	10184000	9742500	11236000	12380000	11125000	10838000	10913000	9190100	8129000	7663400	7677900	10882000	10026000	10499000	tr|A0A2K3D4W9|A0A2K3D4W9_CHLRE
17981000	19094000	18851000	16379000	16446000	16619000	16819000	16523000	16613000	20991000	21617000	22005000	17103000	16751000	17615000	4001600	17289000	17621000	29394000	27615000	27495000	16420000	17043000	18011000	21135000	22247000	22739000	23642000	24756000	25194000	16837000	17308000	17741000	18207000	18864000	19717000	tr|A0A2K3D4X3|A0A2K3D4X3_CHLRE
155490	101770	131110	131210	125040	102050	62042	136840	114320	65589	30602	63801	113330	183770	155240	26214	133090	161290	175290	116100	117990	106520	112830	110680	113190	62995	106660	125000	111440	86397	78586	62981	87859	73912	115920	112970	tr|A0A2K3D4Y3|A0A2K3D4Y3_CHLRE
500220	483470	674060	566830	463510	431900	490400	569290	431230	709360	814550	829980	831350	866250	900290	122770	502540	517120	917470	929960	777890	616440	709770	666750	477020	519910	514470	754460	651180	632870	374770	316260	377160	238740	343050	328430	tr|A0A2K3D4Y7|A0A2K3D4Y7_CHLRE
1736000	1785800	1746400	1806400	1683400	1655900	1826100	1919500	2015900	1846200	1833800	1834500	2335200	2276700	2318100	596070	2626400	2602600	2142900	1947800	1760700	1182400	1102100	1206400	1813200	1799400	1733900	1582400	1779400	1707800	1243800	1237700	1147600	1677300	1714600	1719900	tr|A0A2K3D4Y8|A0A2K3D4Y8_CHLRE
296530	313340	324670	235420	228850	188170	261570	234180	291330	202220	217320	175680	267160	221910	259680	72004	235830	291640	274470	282440	338230	95799	82568	162450	234200	108820	196100	264950	104370	213300	171860	146680	165780	85357	82851	163430	tr|A0A2K3D4Z0|A0A2K3D4Z0_CHLRE
640030	409730	716140	499570	450190	564710	349130	316020	492620	771150	716260	779450	775570	660140	643740	163820	724220	335030	543640	436140	247100	188940	311140	262880	244570	391100	375150	279470	332780	287010	214260	229370	236650	318200	277950	204970	tr|A0A2K3D509|A0A2K3D509_CHLRE
1915900	1730300	2352800	1930800	1367800	2082700	2906400	2002400	2188500	1789000	550950	457140	2747900	2290100	2177800	575540	3145200	3223500	3253800	2930200	2617600	1457300	1430000	1450200	1888100	2051600	2091700	1298700	1161500	631250	767570	779040	685270	1681500	1558600	1120100	tr|A0A2K3D516|A0A2K3D516_CHLRE
496990	259400	63712	898820	875360	835430	1284200	1042600	1294600	603940	732560	695100	1368000	1650000	1206800	244480	772300	780760	898680	289410	657910	307940	39127	331240	430720	474400	485230	616340	498500	207690	310110	456990	107690	357460	397300	439880	tr|A0A2K3D521|A0A2K3D521_CHLRE
16340	10449	11685	22319	0	15146	0	0	0	97217	99572	105010	0	58119	30214	0	17388	0	36754	57149	23370	37548	71961	40763	83777	40167	45922	77561	42515	73734	22554	28333	50614	22455	0	27692	tr|A0A2K3D540|A0A2K3D540_CHLRE
8594800	8999700	8057900	8104900	7949600	7231900	10676000	10188000	9798500	8253900	8237800	7516300	10644000	9763000	9698000	1823700	10163000	9210500	9811700	9015500	9354800	5827000	5586800	5222800	7988000	8108600	7518000	8956900	8544100	8184200	5728900	4938300	4999200	6405000	6391300	6044500	tr|A0A2K3D552|A0A2K3D552_CHLRE
549620	652940	520590	449030	520820	480770	436540	178560	293700	310810	283860	341490	554870	413190	500530	88740	746750	728650	620640	657590	622600	303230	240470	313070	466720	613840	457440	513150	513600	432960	294090	354490	309040	380020	484430	364280	tr|A0A2K3D560|A0A2K3D560_CHLRE;tr|A0A2K3D566|A0A2K3D566_CHLRE
383260	384070	425500	507560	473310	420170	382750	478080	569650	615760	638280	611260	882600	682590	889650	113050	533580	587200	692730	529590	496360	225390	188890	303080	383030	446800	474070	451840	461120	472830	143680	291220	217710	313630	225400	212300	tr|A0A2K3D577|A0A2K3D577_CHLRE
3796400	3807700	4315000	4733600	4292600	4073800	5866600	5648700	5582800	4072800	3342300	3736700	7494700	8233600	7784700	1762000	6544500	5844700	7066900	6074900	5773700	3315500	3338300	2916000	5494300	5599700	5606100	4559100	3962600	3929700	2856200	2926800	3210100	5644600	5382700	5016200	tr|A0A2K3D581|A0A2K3D581_CHLRE
332630	314640	299430	331630	266110	366070	403680	360650	344530	234610	185650	209080	317060	344460	316970	99802	443370	391560	318820	281930	340550	326670	368460	374860	425760	395670	384940	338820	311390	356930	274550	273670	277840	290230	331840	336170	tr|A0A2K3D586|A0A2K3D586_CHLRE
64332000	67106000	73709000	74046000	63933000	61512000	100120000	87982000	94323000	27478000	33153000	32169000	90745000	96404000	93570000	20102000	104000000	104680000	83508000	86811000	73829000	34506000	35451000	34644000	47375000	44039000	47011000	45825000	57005000	45217000	29944000	29139000	42090000	43531000	42736000	41122000	tr|A0A2K3D591|A0A2K3D591_CHLRE
796250	758080	684920	871670	939200	836140	1026700	891790	819030	936620	1427700	1096000	1297000	1224500	1337000	239390	1053200	1101200	1945400	1353500	1384400	870650	815290	816550	1366500	1427700	1220400	1162500	965810	904650	545880	675470	663270	859560	782970	801350	tr|A0A2K3D597|A0A2K3D597_CHLRE
32897000	20555000	33559000	35540000	33011000	32052000	36138000	33342000	35603000	39832000	40510000	35052000	38170000	39233000	37983000	9155400	37647000	37155000	50051000	44720000	43993000	25824000	27294000	26912000	36795000	31369000	36097000	36320000	39370000	38735000	24852000	20986000	23127000	32491000	32764000	29865000	tr|A0A2K3D598|A0A2K3D598_CHLRE
0	0	5406.6	8422.7	19742	10147	40689	9847.7	23567	18597	8020	16223	18881	36534	46272	2471.9	6283.6	0	11531	29844	15582	0	3810.9	0	16648	20864	13959	18984	6463.1	36396	0	13133	6247.9	11831	20464	27932	tr|A0A2K3D5A0|A0A2K3D5A0_CHLRE
1581700	1464500	1429000	1299700	1341500	1320300	1696100	1465300	1671600	974830	910570	1076000	1454700	1454800	1532000	379360	1478300	1627000	1992500	1807400	1969500	1101900	1117300	1081700	1434600	1257700	1547300	1441600	1274000	1243700	1032700	1003000	1029100	1470800	1285500	1204500	tr|A0A2K3D5A5|A0A2K3D5A5_CHLRE
2011100	2337500	1959500	1869000	1631500	1931300	2378900	2656500	2780400	873170	665810	606210	445870	2046200	1003200	161820	988620	2611700	2079900	1868100	2382200	738920	847970	764560	1702200	1553500	1802300	1788000	1883800	1672800	1158400	1017200	1044400	2119200	1726900	1648500	tr|A0A2K3D5A8|A0A2K3D5A8_CHLRE
367120	372190	423620	694550	541590	571030	1188000	1122300	1124300	624430	553250	501880	730260	609270	651710	151230	589270	642620	590890	403730	429250	243320	254220	202110	478760	416510	303440	460400	491840	286980	230970	227340	188040	532020	667660	583750	tr|A0A2K3D5C1|A0A2K3D5C1_CHLRE
2907100	2882000	2805300	2131800	2051800	2172700	2950000	2461200	2918200	630140	1110800	628170	2860000	2779900	2964600	34835	3129200	1829400	2820700	2817700	2523200	1577500	1110900	1398200	1318000	1842600	1832000	1964100	1445300	1994400	1451600	1474000	1403800	1618200	1294200	1597700	tr|A0A2K3D5C8|A0A2K3D5C8_CHLRE
1505100	1320200	1668700	1388600	1212700	1346300	2040400	2034800	1962100	1357200	1400100	1598100	2356600	2081000	2179800	275290	1313700	1376700	1670100	1676300	1758300	1297000	1514700	1532700	1452200	1296000	1742300	2044400	1817700	1814800	902590	1003000	1286400	988800	970810	1045000	tr|A0A2K3D5D3|A0A2K3D5D3_CHLRE
5839600	5497100	5630500	4960600	4332600	4475400	4348900	4077700	4237900	4622200	4191200	3854000	4690300	4624300	4477300	1374400	5605300	5066900	4530800	4647900	4387800	2100200	2347900	2366600	3776100	3819700	3507200	3550100	2912100	3347100	2946800	2792200	2859900	3157800	2664600	3128800	tr|A0A2K3D5G7|A0A2K3D5G7_CHLRE
646210	761550	653570	840940	638650	447600	192460	712400	765990	337050	351860	518770	732550	340100	828620	124350	640900	655400	232590	180880	228580	184300	252640	321060	763420	277430	698660	375140	300940	506370	125480	245440	133830	472090	578260	651010	tr|A0A2K3D5H2|A0A2K3D5H2_CHLRE
158870000	146270000	163570000	102520000	96138000	96984000	80188000	76031000	79045000	107840000	106820000	111950000	74805000	73994000	74715000	23565000	99747000	103280000	134280000	120320000	127370000	64912000	67248000	151790000	88152000	82738000	83563000	70435000	70295000	73486000	74675000	72325000	74206000	62289000	62364000	147940000	tr|A0A2K3D5H4|A0A2K3D5H4_CHLRE
1339600	1188000	1309200	971930	944000	979160	1036200	1124200	1083000	501050	583270	658110	1342300	1368600	1317300	244000	1436100	1145000	1258200	1148100	1281500	854630	895890	728910	791410	1009500	774460	1023000	865840	808620	751910	552720	618710	621630	572210	653110	tr|A0A2K3D5H7|A0A2K3D5H7_CHLRE
479930	418080	477660	1160300	980140	1052300	1167800	1215500	965200	909150	918110	989740	1297500	1211100	1321300	312730	1171000	1253200	851100	638550	665400	367800	360530	290490	673940	684490	735530	768980	775540	702640	410510	426190	419990	729670	680800	772090	tr|A0A2K3D5H8|A0A2K3D5H8_CHLRE
91961	0	0	69045	77496	89146	222630	151960	215260	0	60257	110230	219140	150200	248000	9756.6	0	138190	342430	290850	310590	260970	266450	249750	228400	177330	214390	216210	272250	130180	179290	76086	150380	0	72886	128940	tr|A0A2K3D5I1|A0A2K3D5I1_CHLRE
2496200	2414300	2848400	3272000	4751700	4581100	5570700	5339600	4062700	6604600	6274500	7084700	7626100	8137500	7604500	821220	3766800	4017500	6811900	5682900	5619800	2900400	3259600	2829900	5514200	5318000	4884600	5082800	4265800	4226600	2487000	3174300	2993400	5806400	5377300	4262800	tr|A0A2K3D5J0|A0A2K3D5J0_CHLRE;tr|A0A2K3D5J2|A0A2K3D5J2_CHLRE;tr|A0A2K3D5I3|A0A2K3D5I3_CHLRE
472430	248670	426330	197910	187190	172060	405690	377910	364240	129130	233160	101790	234210	352390	225460	85878	173050	230050	165130	0	225350	67625	86814	141760	317210	0	235780	225540	124830	98028	43324	66307	109320	81032	89305	134810	tr|A0A2K3D5J4|A0A2K3D5J4_CHLRE
1465900	999090	1277900	725500	594670	695860	618080	734450	842220	583700	671020	617250	534970	644620	660020	206400	973540	1027500	1580600	1317600	1280600	747660	947070	987150	904690	907450	991820	998300	791870	1136900	883860	846090	1004600	1060800	990230	832050	tr|A0A2K3D5K8|A0A2K3D5K8_CHLRE
0	196740	182370	0	139820	0	0	0	89947	96814	0	133030	0	0	0	34606	0	226530	427790	307710	340020	181070	162950	164940	276550	272390	247530	308630	185610	141840	145510	177170	146530	279860	220870	247050	tr|A0A2K3D5M4|A0A2K3D5M4_CHLRE;tr|A0A2K3D5L7|A0A2K3D5L7_CHLRE
5452800	5219100	5265100	5053900	4644300	8355900	6509900	5113400	5133500	2146200	2246300	2329200	6012500	6252800	6152100	1609200	6704200	6479300	5220300	5415000	7721400	2514200	2675000	2865700	4625200	4194900	3844900	4379300	4427900	3637300	2605400	2773300	2660200	3841800	3926500	4986100	tr|A0A2K3D5L8|A0A2K3D5L8_CHLRE
67030	14007	19689	134230	98895	73728	138280	205350	117900	124880	94488	166080	119430	120270	150170	5774.9	181730	84696	181820	96844	123290	50343	27888	48829	76616	66490	23917	51085	73719	45164	43350	8586.8	53047	58157	117440	35715	tr|A0A2K3D5N4|A0A2K3D5N4_CHLRE
1277200	1394400	1400600	832950	841630	810370	768580	1126600	1105500	1090500	1063000	1370400	1369000	1399400	1538900	382820	1649100	1867400	1711100	1568700	1550400	841660	850650	816740	1149100	1212000	1193200	1271500	1260300	1300300	940300	880120	943100	1087700	1110100	1172100	tr|A0A2K3D5N5|A0A2K3D5N5_CHLRE
0	2235700	0	229730	1527700	103180	1378600	1483000	1363500	1303900	1296800	1247900	247230	1488400	214580	0	2004300	2150100	1363200	1215800	1309900	556870	472050	490880	794060	682470	883540	750840	710060	627250	443950	416920	94220	308560	702200	675760	tr|A0A2K3D5N7|A0A2K3D5N7_CHLRE
8486500	8119000	8531100	9520700	8406300	8351200	12204000	12214000	12597000	6790300	6923800	6756900	9111200	9957800	10175000	2027100	8749200	10059000	11005000	10212000	10162000	5326100	5995200	6146500	7582600	8230800	7635400	7901100	7702000	7766700	5526400	5774800	5341100	7707300	7418800	7755900	tr|A0A2K3D5P3|A0A2K3D5P3_CHLRE
1916400	1709900	1994800	2240200	1589300	1681600	1985300	1859300	1441200	713540	656150	1103200	2289700	2213400	2196600	334540	1997800	2147400	1200000	961080	1021400	53824	87158	263240	756890	581610	677950	716410	700310	733010	110560	192500	32880	119550	151970	151130	tr|A0A2K3D5Q2|A0A2K3D5Q2_CHLRE
4205000	3288700	3362500	4674400	4656800	4941800	5938400	5393400	6035600	4478000	5041700	4791900	9064900	9339000	9225900	1670200	7525500	7674700	5615500	4791000	4788100	3054000	3042100	3034100	3033200	3291400	3468100	2829800	2838900	3353100	1767900	2011500	1845800	2706200	2517100	2772700	tr|A0A2K3D5Q3|A0A2K3D5Q3_CHLRE;tr|A0A2K3DHS5|A0A2K3DHS5_CHLRE
1081600	870330	1142600	662190	542970	432870	370480	399210	456670	634340	525320	629960	446320	407980	384420	173050	763600	806700	840300	1074000	971260	431440	638940	574260	775430	793390	781110	781870	833620	821980	640540	606600	564430	661980	765560	686900	tr|A0A2K3D5R4|A0A2K3D5R4_CHLRE
591250	559710	534540	360000	1217900	978650	1195300	1315100	355490	1150300	1349300	1483100	1393900	1581200	1691200	403590	1719400	1349600	464640	477930	461540	242070	258290	244300	256480	319890	338960	363480	389800	310350	259530	287410	298920	260010	259720	244760	tr|A0A2K3D5S5|A0A2K3D5S5_CHLRE;tr|A0A2K3D5S0|A0A2K3D5S0_CHLRE
113400	124350	170120	78858	49052	159860	89621	132160	258300	18601	0	0	70450	64936	53173	21313	92828	0	48798	58753	97074	125870	91081	92683	43660	137160	137220	34121	183460	163440	28040	69017	92884	95031	125180	33278	tr|A0A2K3D5S6|A0A2K3D5S6_CHLRE
116820	146900	170890	218530	218260	223080	228260	275510	294230	175800	163650	181790	342530	456640	446170	98693	356860	371940	211050	210130	159270	129890	120600	95303	202770	217240	147900	173610	182160	167130	116900	139330	123460	188230	172970	199320	tr|A0A2K3D5T0|A0A2K3D5T0_CHLRE
101860	119870	145220	150690	142110	169790	154860	113010	169870	168370	127600	216410	222460	124850	176480	27360	180110	109180	276470	265220	255230	147960	117140	162440	172700	181850	233360	219520	224540	202500	144030	148490	140700	165840	156480	163960	tr|A0A2K3D5T6|A0A2K3D5T6_CHLRE
33656000	32144000	33279000	25580000	22168000	23155000	32269000	29738000	32716000	21034000	23929000	24338000	36197000	37147000	39689000	10169000	39774000	40313000	41871000	38374000	35881000	22625000	23995000	24274000	27567000	27826000	26978000	28051000	28779000	27538000	19779000	19415000	18672000	28127000	27783000	24283000	tr|A0A2K3D5T7|A0A2K3D5T7_CHLRE
0	0	0	0	0	0	0	0	0	0	0	0	0	0	0	0	0	0	0	179510	263790	0	0	117770	204670	0	197450	160920	0	0	0	0	0	0	0	0	tr|A0A2K3D5U5|A0A2K3D5U5_CHLRE
157790	391170	155490	477150	317580	364020	295280	518640	483470	583160	552330	507700	250920	563260	552920	125960	348950	490410	573030	445250	605660	232520	247390	267150	549050	516860	384060	408590	423530	381030	246410	272340	245310	371480	386750	416600	tr|A0A2K3D5U6|A0A2K3D5U6_CHLRE
202230	324940	244700	433720	374580	401070	502290	430280	506400	358550	406750	329490	298220	236630	322340	71608	182120	366610	530320	625170	588020	299110	306810	302230	477140	457560	478250	442870	420360	426510	280680	310840	363730	381360	406950	441410	tr|A0A2K3D5U8|A0A2K3D5U8_CHLRE
3838200	4297800	4099400	2812300	2743600	2556000	3071200	2764600	2943500	2450900	2378700	605390	2956900	2897200	3125900	901930	3645700	3985200	5317300	4740500	4541900	2264000	2218200	2186800	3328800	3380000	3298900	3404300	3671700	3498600	2555900	2648200	2844500	2794100	2849300	2853000	tr|A0A2K3D5U9|A0A2K3D5U9_CHLRE;tr|A0A2K3D5V5|A0A2K3D5V5_CHLRE
0	58026	0	0	0	83414	63538	73251	0	57157	59792	84802	85252	94930	96089	0	0	0	153030	167150	208220	87057	66528	71575	129290	113220	146230	151860	116540	125200	82447	96793	66506	112520	101840	104300	tr|A0A2K3D5V2|A0A2K3D5V2_CHLRE
4228700	4158000	4280400	5311100	4558600	5360700	6213000	6365100	6684100	4158300	3571600	4260800	7595600	6484500	7246800	1556500	6108000	5516500	10247000	8733400	5348400	3170100	3363700	3204800	3948000	4829100	3979700	3904300	4436800	4011300	2856300	2656100	2414000	3322600	3445900	2959700	tr|A0A2K3D5V9|A0A2K3D5V9_CHLRE
6196200	5895400	6238700	5244800	5513700	4956800	4607700	4328500	4295500	3710800	3409200	3637800	6302900	6362600	6261900	1598900	5562100	5971500	6290300	0	6074500	3620000	0	3801500	3443100	3690900	0	0	0	0	0	3582600	3565000	3322000	3196900	3306600	tr|A0A2K3D5W6|A0A2K3D5W6_CHLRE
116530	249190	209690	0	267380	249610	377970	190590	76373	244330	316760	133650	163910	345970	280060	109060	255890	429890	72389	139650	140590	73595	40326	50344	33063	118980	108420	49347	59556	57359	31135	42526	33826	107190	82041	131730	tr|A0A2K3D5X8|A0A2K3D5X8_CHLRE
153460	327620	264470	399050	251730	248430	370880	267300	463110	846460	800290	756560	598790	566920	442180	109770	580070	286230	401210	289810	324190	212510	139850	59891	240810	434300	270040	378710	549070	67938	280320	103660	143370	302210	235930	209430	tr|A0A2K3D5Y7|A0A2K3D5Y7_CHLRE
475000	533850	530560	801400	686250	751970	1062400	1153800	1025800	710750	892100	950440	960480	1081100	1314500	207500	926430	1118800	1106900	789500	836270	445070	374980	408810	529620	603570	548790	689210	705050	565010	489500	440730	512250	799550	609690	554490	tr|A0A2K3D603|A0A2K3D603_CHLRE
1063400	800120	690370	1881300	1928900	1979500	1779000	2328700	2487100	728830	981070	820930	1196700	1628600	1507500	329230	1353100	1682100	2081000	2101700	2058600	604960	975000	520530	1175400	1595100	1591200	1532900	1475100	1329600	945980	1079900	1111300	1210000	1317300	1357200	tr|A0A2K3D606|A0A2K3D606_CHLRE
0	128120	111330	190990	140200	164250	237620	216650	261200	69303	0	150330	214320	232580	217500	62926	171870	208570	0	305080	207180	192450	116510	195680	204710	233410	269080	224640	258940	226100	155150	0	162810	224050	130170	169850	tr|A0A2K3D611|A0A2K3D611_CHLRE
259120	228800	295500	298180	199730	227360	354090	357620	316440	132290	118140	122020	46133	331710	312370	106400	341620	375900	527450	358560	422980	254110	229880	357550	321340	288180	292120	379250	333380	345100	194520	149790	148480	378380	308180	270000	tr|A0A2K3D613|A0A2K3D613_CHLRE
211980	127580	330910	383770	384490	494030	408890	301860	330080	471280	366250	474210	369050	494200	480260	97690	503260	379110	776880	741200	648470	383780	381160	359850	609330	593160	607690	561980	551740	491760	347920	293340	365610	571740	446880	476880	tr|A0A2K3D614|A0A2K3D614_CHLRE
3167800	3356000	3440200	2502000	2856100	2764400	3601500	4088200	3859800	1626200	1693700	1682700	3008700	3235900	3329000	784740	3666900	3795500	3335100	3257100	3099100	1761600	1962200	2092400	2295200	2228000	2067800	1986300	2089100	2001500	1659400	1731200	1787000	2041000	2083300	2048400	tr|A0A2K3D633|A0A2K3D633_CHLRE
24986	30779	40017	63672	47704	56759	37948	55180	48144	35548	56832	59538	79874	47934	77624	12709	74369	78684	34667	33590	59813	22334	22650	25616	42505	37417	41340	41541	37497	43684	24563	26073	29335	57556	39435	53989	tr|A0A2K3D640|A0A2K3D640_CHLRE
4555900	4756800	3229000	3430600	3309300	2874500	4497100	4651700	4663700	1327600	1532000	2242800	2918900	3146100	2984400	578970	2934200	3029400	3381200	3093400	3502700	1592200	1526000	1430500	3396100	3704200	3641700	3630300	3529600	2735700	2074800	1520500	1593100	3370400	3434200	2385000	tr|A0A2K3D649|A0A2K3D649_CHLRE
512420	392410	307650	310230	377230	248670	307250	475350	450550	398830	244830	425650	732530	744650	631350	273480	825610	798920	513200	452780	303250	225790	199370	158900	297620	224610	164260	264480	183820	144970	232100	172370	105200	217250	277000	210320	tr|A0A2K3D650|A0A2K3D650_CHLRE
286470	315650	351450	114530	355070	185570	371040	88166	240080	301280	216570	141590	198810	99666	213220	30159	295430	265540	375870	341360	314480	171620	154520	170390	299660	280400	251010	274160	252500	285630	180020	181940	200940	232850	360280	340070	tr|A0A2K3D654|A0A2K3D654_CHLRE
691760	574220	1439400	1385500	970250	1029100	1677000	1383500	1403500	579810	881790	916690	1988100	1419700	1884100	291620	1612500	1683200	1146500	1898500	1674500	286700	658680	480010	1163300	786450	1161100	970280	1058400	1018200	1118700	852510	847520	759430	1139200	1099500	tr|A0A2K3D656|A0A2K3D656_CHLRE
122420	127310	108050	104150	118390	92236	68708	60067	67017	126340	107280	139730	96470	79026	93954	24822	101700	99734	157280	130540	181900	87883	115870	111460	94804	101330	118720	105380	121040	155650	90300	81180	85148	130240	129320	110010	tr|A0A2K3D658|A0A2K3D658_CHLRE
900670000	833310000	906440000	641840000	563160000	566270000	926360000	865340000	834790000	357700000	366940000	355460000	725470000	654830000	719870000	218180000	832770000	773710000	837450000	758260000	769960000	490790000	457550000	401860000	630220000	805830000	789400000	553010000	494970000	468240000	463290000	422680000	442940000	785270000	556520000	523770000	tr|A0A2K3D661|A0A2K3D661_CHLRE
179870	134860	149910	0	0	0	0	0	0	104790	0	0	0	381770	0	0	0	254680	210410	176080	150030	93871	88815	85679	168770	151100	158380	156540	151020	96433	59602	53458	0	93887	117190	148620	tr|A0A2K3D664|A0A2K3D664_CHLRE
213800	277250	269370	239870	180270	264510	297020	266540	273630	218130	234490	211090	278780	268850	210480	61390	279880	263170	238820	216860	238740	100990	110530	113950	133850	107070	162300	143780	154410	134060	104550	137760	103060	111720	108080	118100	tr|A0A2K3D665|A0A2K3D665_CHLRE
475310	397230	376700	287720	248000	291820	299270	230320	278320	301810	150680	307080	306400	279390	281580	40665	603610	596590	492180	457160	500820	211490	95872	136450	187270	217490	224380	236780	343960	236060	208510	259390	287730	144740	202960	182430	tr|A0A2K3D697|A0A2K3D697_CHLRE
14796000	15804000	15553000	17659000	14040000	17287000	18938000	19539000	24778000	9507500	9377100	8209000	19973000	15593000	23155000	4723800	23191000	18857000	14698000	13933000	15167000	8223900	10102000	8958600	11950000	11446000	9222700	11368000	10910000	7464100	9236300	9252700	10611000	11935000	8815400	13170000	tr|A0A2K3D6A0|A0A2K3D6A0_CHLRE
4195100	4152600	4481700	5361100	4121700	4803800	6252900	5063900	5776000	1242100	2138400	1978300	5216800	8824100	4754200	1482800	5263900	5241300	3990800	3694100	3842700	4490400	4964100	4658400	4001500	4231500	4101800	3888800	4216400	4010600	2904400	3129500	2841700	4770800	4259300	4020100	tr|A0A2K3D6A7|A0A2K3D6A7_CHLRE;tr|A0A2K3D6A9|A0A2K3D6A9_CHLRE;tr|A0A2K3D6A2|A0A2K3D6A2_CHLRE;tr|A0A2K3D6A1|A0A2K3D6A1_CHLRE;tr|A0A2K3D6A6|A0A2K3D6A6_CHLRE
168130	188020	389670	222400	0	106920	424990	127170	313210	168650	245870	144780	303910	512390	341470	0	321120	0	182060	297400	236750	116910	0	141200	190610	146260	157320	239650	137510	72903	126940	97176	0	93772	123520	113760	tr|A0A2K3D6B7|A0A2K3D6B7_CHLRE;tr|A0A2K3D6B0|A0A2K3D6B0_CHLRE
283280	177300	281980	258950	57859	276520	85735	327770	384290	367040	412880	318760	209880	175600	110690	67612	338850	275280	536730	287900	432250	297880	308300	206600	267010	427750	377780	434000	437330	258650	208710	285520	151690	205640	319720	383650	tr|A0A2K3D6B3|A0A2K3D6B3_CHLRE
125450	91465	115510	242620	169240	183510	198280	232760	202490	183500	219250	224660	118590	129870	127780	25713	164900	113330	172310	184790	207700	56330	67921	79197	149070	139660	194350	105930	127510	135120	114260	69157	55528	168330	248110	188510	tr|A0A2K3D6D3|A0A2K3D6D3_CHLRE
262760	255760	229930	82315	161960	100740	72256	53748	149760	138950	158120	150280	145020	80220	195360	47952	191310	189660	380460	207320	132490	96211	133690	0	98029	73914	97310	93718	87207	51084	55037	41999	78594	114410	55121	85558	tr|A0A2K3D6E2|A0A2K3D6E2_CHLRE
570450	566650	522960	0	134760	172590	120050	0	0	774700	806360	886110	203580	0	159680	93961	263460	328790	1058800	1576800	994790	363090	430330	343910	825830	1304700	704720	758590	840760	1320600	1060100	765290	986280	375070	453510	348740	tr|A0A2K3D6F0|A0A2K3D6F0_CHLRE
0	85147	0	65545	180680	141800	93503	72631	159250	54029	61882	57522	181650	184360	92493	0	66180	220970	61891	0	0	33233	68876	0	0	122820	0	0	0	0	47266	54121	0	50904	59194	44338	tr|A0A2K3D6F4|A0A2K3D6F4_CHLRE
218620	229230	242390	354060	378360	307160	403230	328480	350770	195890	163840	185400	250740	267440	250970	52885	280560	235750	375640	378220	387560	210690	212970	186830	358430	340250	300180	272820	325360	298680	221850	200830	242010	289480	403930	361180	tr|A0A2K3D6F9|A0A2K3D6F9_CHLRE;tr|A0A2K3D6E5|A0A2K3D6E5_CHLRE;tr|A0A2K3D6E3|A0A2K3D6E3_CHLRE
4617500	4162200	3948500	3185600	3165200	3028500	3988000	3592600	3379600	3896500	4444200	3955000	3217300	3556300	3418900	903240	3942700	3982000	2606600	2004800	2181800	1295800	1307700	1158100	1636400	1611700	1649200	1422700	1402900	1249700	1039500	1058900	961660	1711100	1573800	1514800	tr|A0A2K3D6G1|A0A2K3D6G1_CHLRE
30881	55639	53236	60719	66126	57424	82272	180580	167670	0	104000	23601	332300	230810	233340	11696	137780	18306	332850	197560	269290	90667	91760	219260	16966	143100	57744	62937	199170	161000	41489	38832	96998	101850	24690	29214	tr|A0A2K3D6H5|A0A2K3D6H5_CHLRE
0	27403	0	0	0	16162	0	0	0	2032400	1580800	2093700	19909	0	0	0	0	23783	0	22109	14694	17411	0	9179.4	23298	21450	25066	0	0	0	0	0	65972	21469	28778	17871	tr|A0A2K3D6I2|A0A2K3D6I2_CHLRE
1091500	901470	765500	984740	885260	1016900	1048600	968640	968810	1390300	1283800	1499800	927870	1153100	1143900	185010	816180	710200	1867400	2387300	1912300	898460	1005900	1036200	1289000	1621000	1906600	1746400	1551800	1891700	709430	1040700	879910	1082000	1037900	1022900	tr|A0A2K3D6J2|A0A2K3D6J2_CHLRE
95639	113840	392500	151240	87904	269050	355070	109210	401000	134070	269900	214440	514140	396950	489310	42738	416120	365600	392640	478970	550040	232480	0	0	50890	106110	241320	340350	0	50073	51748	0	0	0	0	0	tr|A0A2K3D6J3|A0A2K3D6J3_CHLRE
218390	215550	224130	243620	257030	245090	323290	231350	281060	136420	216520	217040	313610	404110	395750	95978	258640	288730	395080	278580	317880	221750	182940	207740	128800	174910	68428	250850	221110	337800	68699	56975	176340	156310	52244	112180	tr|A0A2K3D6K4|A0A2K3D6K4_CHLRE;tr|A0A2K3D6L3|A0A2K3D6L3_CHLRE
0	0	0	0	14663	0	0	17159	17752	17467	0	0	0	0	0	0	0	0	24017	0	0	0	0	0	23149	18205	19661	23240	20896	19493	12337	16191	0	20307	14921	20484	tr|A0A2K3D6L9|A0A2K3D6L9_CHLRE
789640	541840	673350	613800	288030	499540	430580	141970	49524	1117800	1399400	1236400	218490	432700	481290	39246	451590	302270	415890	516010	625060	328780	273190	363860	188320	180760	605250	417750	294600	682050	445080	238120	440840	314250	445290	513350	tr|A0A2K3D6M4|A0A2K3D6M4_CHLRE
540400	488690	629100	959240	867080	645460	729980	616450	475460	228470	181950	226780	404980	317680	458750	231770	976970	966950	2135800	2021100	1906500	410260	460220	613480	2834300	3399600	3801400	2683600	2190500	1786200	898990	1292300	973760	3243000	3234000	2637600	tr|A0A2K3D6N5|A0A2K3D6N5_CHLRE
2082700	1191500	660090	1991700	829690	1111900	1873800	2039500	1814100	1978600	2645600	1757700	2884300	1254700	1390800	468140	2442400	2754900	2987600	4006600	3429200	721100	1618500	1394400	1318400	1878500	852890	1579900	1294500	1284600	895640	533190	774780	1060200	1639600	1150700	tr|A8IY43|A8IY43_CHLRE;tr|A0A2K3D6P0|A0A2K3D6P0_CHLRE
56812	66645	68286	100100	109080	93238	106180	0	0	393310	374200	329980	84160	89670	65496	14669	54087	0	168560	94213	257860	68952	72934	79904	84921	91720	90072	98427	87831	87629	57372	63514	76790	107700	97524	68303	tr|A0A2K3D6P2|A0A2K3D6P2_CHLRE
455580	504250	356930	389650	335230	379680	499690	412700	292360	508280	234670	511460	430900	495320	548370	47107	492240	335290	420830	426040	362010	270210	268380	305900	430760	458110	420700	497410	530430	499530	313260	348980	355330	298740	322930	288110	tr|A0A2K3D6R0|A0A2K3D6R0_CHLRE;tr|A0A2K3D6R2|A0A2K3D6R2_CHLRE;tr|A0A2K3D6Q9|A0A2K3D6Q9_CHLRE;tr|A0A2K3D6R4|A0A2K3D6R4_CHLRE
945710	1017000	810810	2429900	2506300	2254600	3573900	3403600	3725500	1433300	1364900	1476300	2203300	2289700	2125600	345260	1259700	1222000	2614900	2527900	2594600	1315500	1592700	1464300	2256500	2201200	2428400	1549200	1862500	1944900	1365100	1057000	1483400	2075700	1961300	2059600	tr|A0A2K3D6R8|A0A2K3D6R8_CHLRE
0	0	0	59412	0	0	92281	87472	91993	25296	0	0	187640	80435	173010	21015	76839	77659	0	0	124420	0	0	0	157830	80129	0	0	0	0	69731	0	0	0	0	0	tr|A0A2K3D6S4|A0A2K3D6S4_CHLRE
0	0	0	41160	34957	0	0	55224	0	0	30003	37638	0	0	0	0	0	0	62029	0	60591	0	0	41992	0	37654	0	0	0	0	0	0	0	33903	0	34753	tr|A0A2K3D6S5|A0A2K3D6S5_CHLRE
208030	235140	100040	154590	207940	139320	105130	225840	291020	129150	120840	135430	274500	301690	349770	49948	126670	166560	276750	252570	257780	147080	157610	117630	216160	213400	219880	229580	212240	189390	140660	135780	162830	185990	201020	186640	tr|A0A2K3D6U6|A0A2K3D6U6_CHLRE
98882	215580	202920	138310	39834	124410	115620	42287	123260	70373	67276	88419	0	112130	181630	44015	93637	96179	133060	129440	85647	54032	70220	45152	127340	127870	49447	104790	52130	65719	61942	56502	15131	29447	105040	50085	tr|A0A2K3D6V1|A0A2K3D6V1_CHLRE
8752000	8232800	8520200	5739100	5315700	5549700	6700500	5980900	6811700	5494000	5319700	5808500	5869600	5833500	6442400	1689800	8293900	8105500	9183400	8769300	7306500	4580900	4446500	4880800	6339500	5764100	5539100	5936600	5429100	5800500	4152600	4333600	4115400	5767600	5475100	5551800	tr|A0A2K3D6V6|A0A2K3D6V6_CHLRE;tr|A0A2K3D6U5|A0A2K3D6U5_CHLRE
699280	669290	660120	596100	559350	557430	584930	509510	519930	390300	380500	405430	642340	443450	612180	155670	461810	415000	681520	316600	316720	161830	190730	269120	0	0	128330	316240	150540	149910	103890	111790	107860	0	109790	135960	tr|A0A2K3D6X8|A0A2K3D6X8_CHLRE
1188100	1307300	1401100	1093300	1110000	1000100	1187500	1328300	1369700	1357900	1235700	1418800	1356800	1416600	1481900	379230	1783500	1452000	1864600	1423800	1449000	875560	853200	944750	1140000	1138100	1075700	992430	945120	982700	845240	768770	744700	1179800	1018200	1109700	tr|A0A2K3D6X9|A0A2K3D6X9_CHLRE
7861400	7099100	8010600	5462600	5019000	5182100	5934800	5976500	5827000	2553400	2707200	2756000	5369900	5392900	5259300	1716400	6704800	6460500	6172100	5703400	7328200	3884000	4333700	3900100	4485000	5016700	5170100	4973900	4962100	5145300	3974800	4284700	4316700	4466900	4499600	4159900	tr|A0A2K3D6Y4|A0A2K3D6Y4_CHLRE;tr|A0A2K3D6Y3|A0A2K3D6Y3_CHLRE
1433800	1377300	1374500	1238700	1052100	1195000	1007800	1067100	1049200	726860	817310	753440	1693800	1799200	1923700	373540	1869600	1945000	1597900	1440500	1480800	847100	888520	777690	868720	863550	1027800	1021600	1011400	1018700	789610	835190	877370	777010	878590	921820	tr|A0A2K3D6Y5|A0A2K3D6Y5_CHLRE;tr|A0A2K3CT55|A0A2K3CT55_CHLRE;tr|A0A2K3CT57|A0A2K3CT57_CHLRE
1175500	1072900	977810	623530	615560	702240	833680	692950	762780	477340	504190	480550	725900	749720	711100	154100	931690	932470	1152600	982690	977460	575500	662540	647700	698550	673810	624580	593780	694310	688470	467430	547200	600400	652240	585360	612630	tr|A0A2K3D6Z1|A0A2K3D6Z1_CHLRE
0	0	0	98106	75680	57666	88822	129660	55649	45906	36150	0	68791	150810	67694	0	70425	43807	0	59976	0	0	0	0	0	33360	0	0	0	0	0	0	0	0	0	0	tr|A0A2K3D6Z9|A0A2K3D6Z9_CHLRE
1151000	414490	457670	216400	273570	130540	338130	88608	259320	260160	190160	699510	290600	217420	226440	53408	212010	967720	458360	435690	352220	413740	443890	423200	406300	273670	86123	315330	296790	242420	148770	84633	139130	579210	534740	559970	tr|A0A2K3D707|A0A2K3D707_CHLRE
763590	726810	682290	754210	775480	722140	1151500	972230	1133500	624560	610960	619860	1050100	851400	801960	189310	679010	650730	640240	585600	591180	401640	433410	423900	428700	395600	399500	374540	410330	385560	284890	285970	327490	459800	326790	395720	tr|A0A2K3D720|A0A2K3D720_CHLRE
468030	396100	364200	307080	261540	330870	222300	278820	236290	330840	454370	404530	380910	373110	317030	81261	280420	310850	721850	276530	730370	178520	191530	202650	546130	414690	226460	508660	393840	434760	276290	397350	377750	178470	188170	295420	tr|A0A2K3D735|A0A2K3D735_CHLRE
14193000	13684000	23924000	18614000	17446000	17774000	24191000	23756000	24570000	2588300	2862000	2868600	18606000	6489700	19939000	3510700	20600000	14034000	15820000	8900000	15091000	8842600	5867200	8859900	5991700	10740000	2072200	9999900	5935100	10527000	5037900	9101100	5789300	5206500	8813400	8684000	tr|A0A2K3D738|A0A2K3D738_CHLRE
4718600	5365800	5335900	4400800	4858400	4201700	8278000	6463300	7990300	2907200	2708700	2968800	6812700	6800700	8240700	1804100	7972900	6768100	4944300	5841700	4925500	3306100	3449800	3768000	4406700	4376000	4774200	3807600	4575200	4311500	3183600	3263700	2967800	5062300	5377100	4034800	tr|A0A2K3D747|A0A2K3D747_CHLRE
433110	358750	362640	328110	304980	271800	379710	352250	382380	268900	244160	234750	499700	419540	472200	123140	546040	436430	410630	345170	367150	215110	214060	206680	266320	257480	235560	247060	204510	254670	157050	137140	153760	198010	207630	181690	tr|A0A2K3D749|A0A2K3D749_CHLRE
258020	265180	213950	350390	490660	224870	536430	374520	332070	284740	326190	636290	563420	373480	475520	96902	368640	390070	750750	538170	275360	114150	105930	106390	166860	342400	521740	185480	145310	202600	268340	279180	77775	124870	151480	168210	tr|A0A2K3D757|A0A2K3D757_CHLRE
1145900	792860	985580	1377500	1199400	1151300	780160	876960	838640	786130	674650	786270	1928100	1399000	1465600	395410	1599500	1588300	1553700	1501000	1364100	765840	869240	920950	1291000	1195800	1080800	1633400	1613700	1487300	920100	895180	990250	1147100	1254200	923030	tr|A0A2K3D764|A0A2K3D764_CHLRE
0	0	0	0	0	4839.8	0	0	0	26755	60683	27167	0	0	0	0	0	0	15713	0	12846	4746	6073.3	6258.5	24970	8568.5	9907.5	13078	11522	10426	0	13499	0	9165.8	14514	11320	tr|A0A2K3D784|A0A2K3D784_CHLRE
264550	177730	240060	163170	125270	151030	195530	188230	177540	128120	125630	108450	148090	137250	214790	54365	196100	204740	173420	174980	146030	0	0	0	0	101390	0	81010	0	127380	0	0	0	0	94771	0	tr|A0A2K3D786|A0A2K3D786_CHLRE
56148	34977	33630	75104	75182	85969	60757	53998	62175	69537	80583	88988	88261	64608	78122	8774.2	62312	66729	118700	96107	113710	20730	12763	31205	84759	64207	39807	60548	61290	75747	20946	30418	39645	28901	67371	16288	tr|A0A2K3D7A4|A0A2K3D7A4_CHLRE
1847500	1607300	2015900	2111800	1886600	1997800	2292100	2013400	2427500	1595500	1567300	1528600	2409400	2481100	2682600	539970	2691700	2687700	1894200	1576000	1585700	908630	975810	938840	1397200	1456400	1341100	1538000	1417400	1480100	998050	1005300	950870	1785000	1495300	1681400	tr|A0A2K3D7B2|A0A2K3D7B2_CHLRE;tr|A0A2K3D7B7|A0A2K3D7B7_CHLRE
285530	1392400	1530900	1532900	1327900	1234000	590750	2182000	2297900	1046300	1074600	938870	2194600	1953600	1976800	382590	405290	1703200	1129000	587980	505380	0	1622700	1197800	386360	758040	371890	2324100	1766600	1831900	891460	579590	276160	693140	756800	735030	tr|A8JF07|A8JF07_CHLRE;tr|A0A2K3D7B9|A0A2K3D7B9_CHLRE;tr|A0A2K3D7C1|A0A2K3D7C1_CHLRE
17583000	18963000	17867000	15931000	17320000	17435000	18874000	18490000	20220000	23295000	24010000	24164000	18024000	19557000	23871000	5217500	21053000	19624000	30232000	28044000	28253000	15629000	16499000	16286000	20679000	20652000	21704000	25774000	26461000	24647000	17512000	18035000	17191000	18233000	18094000	17839000	tr|A0A2K3D7C4|A0A2K3D7C4_CHLRE
56193	76184	84210	248320	229690	209560	102830	358510	265360	35086	36138	34921	290340	99886	261440	71592	268520	57194	85812	80115	180440	36495	41980	45279	63717	0	63027	161360	154520	65434	39295	39036	52935	162150	80261	141200	tr|A0A2K3D7C7|A0A2K3D7C7_CHLRE
13734000	14031000	14923000	15434000	11370000	12069000	19825000	14806000	17152000	11545000	10025000	10798000	17868000	16878000	18566000	3869500	18623000	17867000	15551000	12076000	12896000	8277200	8944600	6726900	9260800	11906000	9734800	10348000	11321000	9898500	7192700	6873200	6595200	10460000	10145000	10419000	tr|A0A2K3D7D2|A0A2K3D7D2_CHLRE
2241600	2355300	1907400	1619400	1739400	1430100	1649600	1677000	1675600	948410	1094700	1112500	1919300	2258300	2167600	563970	2337900	2643200	2390000	2409000	2408100	1262700	1451300	1423800	1620500	1668800	1764500	1777600	1558900	1390700	1295500	1478800	1185000	1823200	1764800	1696000	tr|A0A2K3D7F0|A0A2K3D7F0_CHLRE
206450	171540	63867	151670	77611	53032	168390	206210	84294	213850	178370	215800	90362	193590	243170	4508.8	156650	436240	50937	57941	230450	95589	146790	53343	244950	351900	69410	95878	123690	72928	57225	56530	40188	55824	62221	72415	tr|A0A2K3D7F2|A0A2K3D7F2_CHLRE
494310	560920	464740	812520	805590	657740	1181200	1066300	968240	357960	357260	405460	854350	839080	926860	113590	573470	635500	1011300	960440	841210	467920	420610	427550	798400	842960	707310	745890	676550	626460	481140	522840	475110	664890	591150	662020	tr|A0A2K3D7G4|A0A2K3D7G4_CHLRE;tr|A0A2K3CP67|A0A2K3CP67_CHLRE
2134300	2181500	1991200	3359500	4035000	3980500	11905000	9930000	8449200	1268900	1105200	938320	4814600	5000800	4902100	551510	4405600	4515000	2395400	2101900	2178800	1633100	1820900	1463800	1940200	2020100	1791200	1856500	1658300	1582400	1133000	991180	977570	2332400	2484500	2049100	tr|A0A2K3D7G8|A0A2K3D7G8_CHLRE
233820	191400	257970	132130	125530	115530	93194	79513	77459	82552	119550	74295	0	0	0	23355	120250	81914	372290	330370	285950	182660	179140	151630	174350	167720	159800	231760	157630	208020	98420	99588	140860	177540	271230	242470	tr|A0A2K3D7H1|A0A2K3D7H1_CHLRE
25182	47752	42850	0	0	37351	0	29174	25109	43112	0	10430	17062	9842.5	19406	6106.3	22664	31270	30812	34087	71666	24346	18120	32759	78731	84203	60122	58083	52477	63110	43145	20220	49912	57411	71023	56084	tr|A0A2K3D7K7|A0A2K3D7K7_CHLRE
101290	0	87825	73847	77323	93497	99857	103770	108120	59288	36611	50618	110390	135080	161030	26255	115560	130570	0	97249	109390	0	112240	58972	87082	102410	0	93449	77598	88910	56982	53220	53661	57790	0	79875	tr|A0A2K3D7N3|A0A2K3D7N3_CHLRE
93757	132420	99662	145140	147890	99393	111360	216010	137110	48836	57786	83465	145070	189470	186070	12805	144590	202000	194190	96476	157410	27818	71615	68947	119780	143600	117910	99110	118330	79429	68365	48125	87588	143890	101660	118440	tr|A0A2K3D7N7|A0A2K3D7N7_CHLRE
1331300	1310400	1312400	1027800	869370	912740	1185700	649720	750520	796980	836570	931510	1223900	1230000	1105600	292590	1242000	1466800	1278100	907070	1130500	421660	300300	465600	932760	864490	887920	588480	717850	618040	379110	540860	385560	354360	352760	533440	tr|A0A2K3D7P7|A0A2K3D7P7_CHLRE
0	57516	94920	16110	36299	20741	57182	73896	23497	198350	252560	190490	158440	120710	146820	36805	161210	139340	206820	215550	374800	115290	141710	134270	359680	346910	387110	281220	355260	353070	156970	180620	157860	297840	233860	316130	tr|A0A2K3D7P9|A0A2K3D7P9_CHLRE;tr|A0A2K3D7Q3|A0A2K3D7Q3_CHLRE
2826300	2755900	2226800	2757000	2532500	2371100	3632100	3136500	3035300	1664000	1735400	1698500	3224600	3053200	3572500	889500	3826400	3658400	3057600	2574600	2934500	1871100	1899300	1813200	2240700	2349700	1986400	2158700	1993900	2178100	1415200	1479100	1542200	2163200	1890400	1802200	tr|A0A2K3D7R4|A0A2K3D7R4_CHLRE
2376400	2247600	2248300	1738600	1602300	1519000	2298100	2288600	2092100	819400	856530	959790	2116900	2073800	2012300	512580	2252200	2384200	1453800	1612100	1341100	928020	968360	1052000	980250	961820	946430	1055300	1068500	1070400	903360	810920	876030	891200	876770	875200	tr|A0A2K3D7S1|A0A2K3D7S1_CHLRE;tr|A0A2K3D7R9|A0A2K3D7R9_CHLRE
517960	377380	526280	513900	523520	414320	344770	342310	449860	680030	792160	579300	449050	478240	461300	81861	606830	553810	813610	736750	722640	369800	230290	361940	535130	603730	658270	552150	307080	436260	429120	304690	220690	449520	360470	361910	tr|A0A2K3D7S2|A0A2K3D7S2_CHLRE
2867900	2645500	2914700	2970600	1582400	1600500	1645400	1871600	1835900	1843100	1429300	1882800	2778600	1613800	2012100	404310	2619500	2750400	3115600	2859300	3025900	1350500	1064200	1238800	1987200	2061700	1957200	1629700	2216100	1662600	1632300	1579300	1637700	1429400	2039300	1732000	tr|A0A2K3D7T0|A0A2K3D7T0_CHLRE
951480	963530	1067000	897230	834050	832610	1174900	1234500	1363100	571090	629470	662970	1379800	1299800	1289300	302200	1195100	1354600	651100	696290	713390	461550	398860	467150	457180	392220	473860	407490	392980	329340	286140	291520	297280	391420	409230	415470	tr|A0A2K3D7T6|A0A2K3D7T6_CHLRE
5616500	5641000	4933800	7061100	6248100	6196800	7030700	8057400	8501200	6339800	6231200	6721800	8398800	8914500	9361300	2393300	7615200	7162200	6802100	6097400	5944600	3253100	3549400	3567500	4587000	4184900	3879600	4657800	4214600	4414300	3239800	3174400	2976300	3429100	3172300	3559200	tr|A0A2K3D7U3|A0A2K3D7U3_CHLRE
5210200	5017700	5360000	3904900	3177300	4309000	6676100	6631500	7691600	2375900	3005200	2546300	5622600	5520700	6381100	1562000	5500600	6287000	3024400	3037300	3378900	1600000	1431900	1497300	2448600	2021500	1919700	2487900	1883400	2072700	1130100	1202100	1459900	1606100	2253400	2160200	tr|A0A2K3D7W7|A0A2K3D7W7_CHLRE
24645	6945	12604	16187	34768	44922	9098.3	79253	9593.4	8418.2	26964	3500	14106	39634	48525	2401.6	36244	20426	23593	0	0	0	0	0	8034.3	53403	0	0	0	19835	5996	2923.3	24894	5052.7	21944	3642.2	tr|A0A2K3D7W8|A0A2K3D7W8_CHLRE
249910	169650	172070	678020	609480	532100	1032400	861400	964200	159900	180920	190090	436300	456210	401740	118030	442240	329940	534040	450740	543630	252170	236100	261670	528380	556160	555950	386830	348180	468600	273620	369160	314160	635500	611140	643070	tr|A0A2K3D7W9|A0A2K3D7W9_CHLRE
1469000	1334800	1290700	852870	845950	970980	932720	601660	799640	1043300	847270	725920	1331000	924550	1333500	371830	1460700	1382700	817040	713930	731230	393470	503990	246120	680940	550660	733750	610950	696420	378860	401950	401170	369140	794270	548510	261990	tr|A0A2K3D7X1|A0A2K3D7X1_CHLRE
153620	275840	258060	243310	116340	269460	131670	148140	220770	481190	306720	573630	343770	290810	517400	34915	254970	227350	1095200	364390	1171900	273690	614480	319320	294970	609670	723290	871400	956160	512130	432380	192830	489280	589600	892430	669150	tr|A0A2K3D7X2|A0A2K3D7X2_CHLRE
0	0	0	26330	24414	0	28249	67194	29427	0	0	13670	0	0	0	0	0	0	0	64919	68477	0	0	0	0	0	0	32464	0	49234	0	9801.5	0	15181	89622	58246	tr|A0A2K3D7X4|A0A2K3D7X4_CHLRE
23529000	23726000	22479000	17361000	14766000	17793000	25197000	23573000	20023000	13266000	13282000	13368000	19164000	21643000	18564000	6221300	21486000	19407000	22073000	16981000	17989000	11563000	11111000	11093000	14989000	16040000	14440000	14570000	14345000	11531000	9250000	9415700	8015800	16664000	14590000	13572000	tr|A0A2K3D7X5|A0A2K3D7X5_CHLRE
279100	294980	327550	172880	188180	108080	217730	388830	0	4680000	3404800	7789600	544380	448670	517840	128580	562950	590820	501050	570530	379820	27977	216530	0	284400	0	312330	0	0	336170	0	185390	200980	239900	0	232390	tr|A0A2K3D7X6|A0A2K3D7X6_CHLRE;tr|A0A2K3D7Y8|A0A2K3D7Y8_CHLRE
0	3575.3	3331.4	56440	36857	76304	102020	94904	62870	15782	44105	13937	22929	69798	65493	1521.4	30861	7584.5	37840	50503	74425	46628	61145	28427	33982	86449	71022	62222	71337	55204	18422	42797	38643	74181	33197	69029	tr|A0A2K3D7Z3|A0A2K3D7Z3_CHLRE;tr|A0A2K3D7X7|A0A2K3D7X7_CHLRE
15334000	16504000	7437500	12214000	9954400	11347000	10671000	10934000	10661000	3430300	7650700	3716200	12967000	12834000	12242000	4075900	17480000	17333000	16596000	13728000	15535000	8088500	8417100	8548600	12072000	12308000	11996000	11798000	11213000	11020000	8454800	8360900	7632300	6751200	10140000	9640700	tr|A0A2K3D7Y7|A0A2K3D7Y7_CHLRE
104210	90883	98837	78788	71849	76931	58970	68974	65263	60682	238740	265190	30457	73826	55191	15532	80465	150520	262750	214060	419250	106190	136660	129150	166620	162700	158070	177890	372320	181460	105620	217580	145300	108240	113920	40417	tr|A0A2K3D7Z5|A0A2K3D7Z5_CHLRE
659640	615340	681740	389410	341670	403690	440340	365420	486050	235850	286960	224960	311080	297280	324600	109770	486890	489870	719310	598490	643320	374680	339070	350620	508000	465980	511110	431840	428290	432130	334050	341100	319090	501730	501000	528960	tr|A0A2K3D800|A0A2K3D800_CHLRE
510110	747740	708110	703800	717040	663140	519770	793070	810420	742490	825340	817750	1111600	1089900	1048100	221110	927150	896410	792390	781220	863840	355400	264150	372320	621650	558180	637390	661570	796400	787000	477070	398320	339670	495520	458310	416160	tr|A0A2K3D802|A0A2K3D802_CHLRE
14675000	9176300	14340000	16229000	14053000	11647000	19480000	18237000	18832000	6996600	6313100	9690300	13079000	12570000	16106000	3143800	16943000	17223000	13600000	13971000	14418000	6677500	8346200	9024300	10332000	13113000	10877000	10574000	13101000	10433000	9279200	7809400	7807200	12390000	12087000	14717000	tr|A0A2K3D818|A0A2K3D818_CHLRE
43688	0	100480	38690	65693	46584	115350	42153	60388	92557	32810	59059	137450	47458	59855	0	0	0	56131	45083	51921	38397	30143	42963	46254	41210	39164	117710	53296	121550	26781	23113	0	0	43865	92674	tr|A0A2K3D821|A0A2K3D821_CHLRE
180460	72653	78826	75167	141250	87725	203510	218370	155150	127140	154130	125480	252630	180100	207130	23228	73903	85124	284650	199350	200000	70253	89684	34530	187580	174650	164380	178900	147140	133840	41069	75766	67001	47636	94736	106230	tr|A0A2K3D822|A0A2K3D822_CHLRE
317270	304810	265980	510090	428070	421540	584000	541790	569540	323860	275450	279340	551290	532190	611450	117190	561220	592200	526030	504260	603670	320900	358620	349070	383190	393350	379160	464550	400920	325080	302190	321590	259740	334910	329680	334690	tr|A0A2K3D823|A0A2K3D823_CHLRE
1890300	2025500	2105600	1612800	1477500	1535200	894540	1150100	1589300	1810300	1903700	1775600	533990	588970	571700	259950	733570	1015400	2001800	1849300	1809300	539100	569890	530490	1370300	1426400	1487700	1229300	1315200	1124500	938820	682540	705600	713160	692170	855800	tr|A0A2K3D833|A0A2K3D833_CHLRE
950750	943600	992970	667040	642150	666640	748000	554470	587650	674530	637820	556860	679000	785260	682270	234670	811780	933540	1126900	948220	784660	343340	385240	548710	577100	627460	695720	523730	709000	641660	499450	433190	680920	622260	703510	573730	tr|A0A2K3D835|A0A2K3D835_CHLRE
175990	0	135530	142800	222580	169480	398170	445990	378500	945710	869090	1103400	120670	145560	248400	46243	229310	101780	0	0	0	0	0	0	0	0	0	0	0	0	60393	62208	81381	0	0	0	tr|A0A2K3D836|A0A2K3D836_CHLRE
2800800	2887400	2884000	2134300	2022200	2032800	2725700	2098100	2228700	1811500	2044900	1610500	2613600	2447900	2517200	751730	3180000	3470100	3562900	2841400	2954900	1659500	1460200	1256000	2117500	1953500	2115300	1863900	1878500	1466100	1485500	1162100	1191900	1971600	1600200	1668600	tr|A0A2K3D846|A0A2K3D846_CHLRE
629180	454510	507780	294810	297780	450660	286900	379730	350220	379800	473490	486910	1325100	1088100	1546300	430720	1883400	1773100	1670200	1668400	1866300	492630	842280	697050	1434200	969380	1559700	1460300	1269900	1579900	859210	887770	920960	884660	861800	706220	tr|A0A2K3D849|A0A2K3D849_CHLRE
413690	324060	371800	521440	336140	406360	536020	511430	470020	539170	419610	317260	336170	358980	345790	76059	283820	367840	603560	644290	570310	438140	460380	310250	590930	413320	398600	374880	431630	695870	340950	604040	561600	422790	477830	445880	tr|A0A2K3D855|A0A2K3D855_CHLRE
735840	631400	639120	346250	341900	339400	544090	474370	727470	490500	249420	579510	255290	531960	430930	129290	461690	510450	428820	440280	369160	242710	140730	133560	356860	314470	367500	302360	323450	337740	171510	209520	235730	328200	376850	359740	tr|A0A2K3D857|A0A2K3D857_CHLRE
99088	84613	87781	431880	389230	367750	591010	489440	460430	156130	129620	144020	175870	292560	239150	50823	170180	147970	131300	106620	125140	51222	80182	56925	293710	385320	325570	225190	236830	218590	150510	202170	167800	396450	303420	394900	tr|A0A2K3D858|A0A2K3D858_CHLRE;tr|A0A2K3D847|A0A2K3D847_CHLRE
2029600	1395600	1476900	1135800	1235300	1501900	2154000	1311000	1481700	560700	826980	723150	2004300	1305800	1437000	344670	1992100	1733200	2287500	2294400	2248700	1181500	1200000	966770	1386000	1621800	1401000	1256500	1074100	1082600	1087400	1139500	1262500	1449700	1279200	1238000	tr|A0A2K3D865|A0A2K3D865_CHLRE
7836800	8597300	8042800	2284700	2366400	2767500	1250400	2849200	2569300	8836000	7243700	9346000	3315400	3494500	3109000	880110	4377500	4136700	16757000	15879000	14065000	11103000	9603200	11482000	10473000	9350200	8472300	10002000	9269300	9556300	9211900	9360700	9643800	9424200	8500400	8415100	tr|A0A2K3D874|A0A2K3D874_CHLRE
32860	1403900	24916	551470	553300	23834	42657	38151	42679	4186.7	11688	9621.1	29221	29965	28350	7029.5	16487	32109	21257	7857.1	20956	10545	9827.3	10075	638580	882210	6055.5	837430	7647.4	5141.7	5364.4	1203900	1119200	906260	7151.7	15534	tr|A0A2K3D885|A0A2K3D885_CHLRE;tr|A0A2K3D884|A0A2K3D884_CHLRE
644270	581630	713310	479030	449890	504160	604590	634520	567290	276980	350010	308940	536740	513490	495340	192710	811610	640000	659810	585610	594340	444270	390880	423290	426580	414210	426650	368790	250110	396290	323820	339770	261760	392540	403910	285070	tr|A0A2K3D890|A0A2K3D890_CHLRE;tr|A0A2K3D8A1|A0A2K3D8A1_CHLRE;tr|A0A2K3DW01|A0A2K3DW01_CHLRE;tr|A0A2K3D888|A0A2K3D888_CHLRE;tr|A0A2K3D887|A0A2K3D887_CHLRE;tr|A0A2K3D889|A0A2K3D889_CHLRE;tr|A0A2K3D893|A0A2K3D893_CHLRE;tr|A0A2K3DGI8|A0A2K3DGI8_CHLRE
604590	699380	1390100	683340	828840	1218600	1069900	868040	1147900	520220	552480	549410	1277800	1265000	1324100	257360	1489800	1643300	4171000	3870500	3715100	1015800	991740	1008500	2170500	2736100	2568600	2648800	2459800	1856400	1416800	1512900	1458200	1052500	2618500	1203100	tr|A0A2K3D896|A0A2K3D896_CHLRE
4317200	3996800	4094800	3884700	3439800	3113600	5246100	4936200	5400000	1419500	1676700	1581100	5179700	4795900	5569500	1520500	5219700	5889000	5233000	4655200	4851900	2613100	2709100	2679700	3743400	3769100	2714200	3289000	3135800	3237900	2081800	2033400	2225000	3331300	2939800	3137400	tr|A0A2K3D8A3|A0A2K3D8A3_CHLRE
78357	98925	105150	416700	225300	315090	1069600	910920	882280	55429	29085	51312	342610	222510	285730	36466	219660	212680	421130	312090	288260	258100	357340	262090	606520	459060	446570	514920	423390	343920	285470	293080	277620	617120	739240	738130	tr|A0A2K3D8C3|A0A2K3D8C3_CHLRE
93216	148850	75121	182170	88939	153780	233360	176360	220660	241760	163140	253040	212600	158790	155440	39000	180900	83234	222480	236200	246770	75831	145060	145880	176420	114020	308150	123950	202840	178130	159320	99072	99420	203280	231280	325220	tr|A0A2K3D8C6|A0A2K3D8C6_CHLRE
334580	346950	295700	309420	277790	358470	287990	272360	354410	290440	283790	352820	380610	386840	378170	67094	379200	385090	662120	482730	581910	294060	330790	290170	352240	372490	360410	412410	372990	428150	269190	280390	241270	321170	360620	320390	tr|A0A2K3D8D3|A0A2K3D8D3_CHLRE
710320	730330	718410	977780	836990	861600	1342400	1191900	1258100	357760	416050	408340	1483500	1481400	1526800	262020	874080	1039200	1083800	1135500	1392700	386660	485010	328160	426240	661380	696270	807650	825000	769950	511460	467730	369990	284350	412530	322190	tr|A0A2K3D8E6|A0A2K3D8E6_CHLRE
313370	138990	307250	235200	213240	77892	317980	249550	295740	37712	34745	153960	246200	243890	273440	6968.8	328990	286060	252620	105940	149620	91723	100440	143060	110640	295410	266760	110760	84501	250900	96298	134510	151480	225070	207540	130450	tr|A0A2K3D8E7|A0A2K3D8E7_CHLRE
102620	114600	196940	208750	121860	149830	0	0	0	0	0	0	103310	130850	95639	27884	134980	203220	0	0	0	72004	0	0	83629	0	146830	0	0	0	0	0	0	0	150200	0	tr|A0A2K3D8E8|A0A2K3D8E8_CHLRE
46103	0	51713	42596	46722	46267	108800	129280	0	0	0	27311	49448	54275	132550	12425	54438	0	117660	89154	68828	49515	40170	0	51119	53053	53372	0	50408	44718	34611	39536	41644	53340	38730	42001	tr|A0A2K3D8F0|A0A2K3D8F0_CHLRE
130970	93303	77048	127830	88892	94083	111590	65555	101870	110430	104850	92854	106180	121870	119720	40055	116330	138960	152230	145910	59830	70238	83629	84666	82217	101160	71737	77761	60959	97675	64977	52416	53987	59735	70804	113730	tr|A0A2K3D8F4|A0A2K3D8F4_CHLRE
2589200	2819800	2921300	3296100	2939000	3317100	3601600	3015800	3425200	3236500	3340000	2678900	3794700	3423900	3569800	844560	3033200	3344700	4196900	4286500	4500200	1735200	2121600	2158700	3284200	3723100	3436000	3680600	3457500	3501100	2069500	2386400	2405000	2732500	2813000	2877500	tr|A0A2K3D8G0|A0A2K3D8G0_CHLRE
3157000	3001200	3178100	1121500	1079200	1014600	877610	858260	811690	2009600	2168800	2388100	788100	1298900	1393900	420910	1858300	1860300	2844300	2596800	2658200	732760	772210	890100	1379500	1913400	2217900	2447700	2608000	2574400	1906000	1337000	1970600	1196400	1463700	1579300	tr|A0A2K3D8G1|A0A2K3D8G1_CHLRE
2374000	2330000	2617100	2515900	2822300	2528700	3827600	3206900	3628800	2759000	2972800	2625000	2758800	2807400	2809200	641500	2540900	2899900	3185000	2708300	2646500	2168100	2284600	2130300	3286400	3101800	3137700	3379800	3291400	3049200	1967200	1794000	1872000	3264100	2833000	2933900	tr|A0A2K3D8G2|A0A2K3D8G2_CHLRE
760970	778470	678220	888960	766210	817310	676660	671250	689480	1634800	1730500	1722300	681210	730690	1004700	171260	918730	901800	1026800	1243400	1109500	522810	560820	515110	913940	1115900	868870	1102800	1004500	906240	578650	647210	502960	806240	854380	808940	tr|A0A2K3D8H2|A0A2K3D8H2_CHLRE
69559000	67165000	71263000	88235000	77892000	77925000	108520000	100580000	97213000	56117000	59197000	60460000	101850000	102370000	107790000	24628000	94990000	92900000	70113000	63889000	62809000	37204000	39437000	37690000	54433000	56619000	51974000	60697000	58777000	50004000	39421000	40553000	36902000	50099000	47746000	45539000	tr|A0A2K3D8I0|A0A2K3D8I0_CHLRE
221130	143060	281800	365950	196820	264540	209810	147220	226410	428470	517230	409190	360620	275160	396430	70683	193930	241010	164290	276140	429190	123100	177310	96836	338730	260260	265870	242980	332660	311490	283330	88538	197630	228570	117410	86001	tr|A0A2K3D8I1|A0A2K3D8I1_CHLRE
6184300	6035700	6547800	12612000	11002000	11051000	17971000	17918000	17997000	5194600	5322500	4934100	10714000	10553000	11862000	2267600	10490000	10326000	13024000	11099000	11148000	6916000	7691800	7481400	9415800	9028900	8464800	8006600	7609600	7972000	5690800	6722700	6483600	9958800	9350000	9836100	tr|A0A2K3D8I4|A0A2K3D8I4_CHLRE
869930	549560	572950	227130	331240	358980	487320	250370	510560	387660	657440	455390	607870	559400	661780	71874	747880	624460	1263000	1253400	962450	596620	612610	429130	893560	712770	758300	835010	738060	820480	384170	690930	431210	698780	640430	757090	tr|A0A2K3D8I6|A0A2K3D8I6_CHLRE
6689.4	5191.8	6112.7	11450	29689	28357	17078	20428	40841	24132	19913	23960	9213.2	13826	8869.1	4011.2	0	8902.5	0	35515	32126	21143	0	14773	30995	10448	33277	12903	33605	36177	19944	20174	0	17367	43464	42371	tr|A0A2K3D8K1|A0A2K3D8K1_CHLRE;tr|A0A2K3D8I9|A0A2K3D8I9_CHLRE
327250	282500	283900	383320	327910	282310	541820	461250	526060	193780	198150	180740	427310	443580	467200	81183	558630	532270	237800	102170	59555	0	99979	0	67370	182990	174870	58835	160560	87635	40195	33098	130420	136360	146250	136330	tr|A0A2K3D8J5|A0A2K3D8J5_CHLRE
507270	519200	653840	773820	643940	622090	653720	398490	492090	755350	888780	718680	862650	838570	766390	146230	647210	644950	1017900	759960	640490	337850	227690	287080	649430	598980	583080	611230	492630	488710	377760	381900	448950	456840	372610	498590	tr|A0A2K3D8J9|A0A2K3D8J9_CHLRE
42645	21570	41613	30485	13739	33419	155780	101600	40293	13296	0	6073.9	92072	86361	106610	5607.4	108390	36382	78194	79094	76098	39181	42212	30069	73015	34717	11061	72179	59273	18702	65697	54841	22206	67383	85714	19120	tr|A0A2K3D8K3|A0A2K3D8K3_CHLRE;tr|A0A2K3D8L0|A0A2K3D8L0_CHLRE
62426	60626	0	68961	69822	0	58066	0	58792	28794	38430	42758	55093	61402	59304	0	0	57014	192200	113910	186570	32642	113050	47092	5422.3	5342.4	117900	6477.8	5769.7	66953	75278	0	85041	86157	151510	59626	tr|A0A2K3D8L6|A0A2K3D8L6_CHLRE
0	23763	29493	0	18343	35370	0	0	0	0	0	0	22771	21735	31756	0	28512	25180	0	39187	51088	21973	19455	26209	0	0	23681	23002	21182	25310	20401	26434	0	29765	22837	0	tr|A0A2K3D8M2|A0A2K3D8M2_CHLRE;tr|A0A2K3D8M1|A0A2K3D8M1_CHLRE
6292200	6340800	6442100	5809300	4736100	5271600	8807100	8193100	8229000	3712600	4012600	3718200	7625600	7671400	7546800	2106200	8235900	7705000	6032700	5337500	5275600	5578700	2729400	2598500	3810900	4336900	7585400	3707400	3781900	3404000	2767300	2665300	4924300	4125400	6924300	3605300	tr|A0A2K3D8M7|A0A2K3D8M7_CHLRE
136950	119120	117350	239600	166390	145210	243030	189860	176920	90969	85793	140080	155190	158870	129860	44766	143150	132020	223660	125590	122440	57003	55700	37584	148610	129880	239980	176370	153100	156300	101510	65166	111550	85381	153200	193870	tr|A0A2K3D8N2|A0A2K3D8N2_CHLRE
1267100	1002700	1126100	918150	790890	810860	764460	809070	726780	240280	408560	967290	836260	639280	902680	86699	1256400	1153000	1659200	1310500	1303800	715750	835960	722200	997250	951370	1027800	871360	915870	1018900	314350	722290	665290	1061200	798890	967590	tr|A0A2K3D8N5|A0A2K3D8N5_CHLRE
7777.5	0	0	34389	0	11159	0	6116	0	9151.1	7550.4	11490	23573	14483	7332.4	0	7671.7	0	22774	10543	11587	6846.7	8875.3	6129.3	8467.7	8460	10131	20392	16750	11361	4893.8	5391.3	12934	0	0	1680800	tr|A0A2K3D8N9|A0A2K3D8N9_CHLRE
621320	578020	636690	843260	551480	786620	1335200	1186300	1272100	457460	487200	481580	757080	749610	659550	195560	532500	685560	668770	547750	846270	564590	365450	372540	370960	574070	425050	430890	419890	428640	313830	345020	315450	365340	459830	384680	tr|A0A2K3D8P5|A0A2K3D8P5_CHLRE
2435200	2320700	2927300	2416500	2157100	1619800	2787500	2129800	2694800	1106300	1387200	1509000	3207100	3079200	3047700	1019400	3667300	3660700	2285600	1296900	809650	962270	522620	883360	1490500	899000	1246700	1182600	1521900	672400	785630	553940	521110	950140	950660	881980	tr|A0A2K3D8Q3|A0A2K3D8Q3_CHLRE
83008	68522	102030	117910	59073	143550	281670	225110	301800	77873	108080	128690	181530	155150	225560	16341	107600	218120	401200	313900	381870	248960	278090	95031	249940	255610	200500	285450	224610	249310	182760	139190	170130	130840	127790	130670	tr|A0A2K3D8Q4|A0A2K3D8Q4_CHLRE
691850	610380	1007900	1030200	800170	566050	1546100	1360900	2276500	752000	506050	149740	927410	1027300	728500	301790	1561600	2112600	2426800	1717700	1780700	886860	740780	656950	1738200	736260	1332700	834400	1480500	961520	1040900	913870	542280	990900	1098000	1303600	tr|A0A2K3D8Q7|A0A2K3D8Q7_CHLRE
1301200	1140400	1332600	1470000	1579700	1277400	1267000	1463600	1339400	1776200	2316100	2297400	1341700	1245000	1497700	206570	886490	1347000	2371000	2023300	2202400	1088500	1151100	1245500	1245900	1332700	1345700	1334600	1429900	1198700	884340	798110	817120	1017000	1026300	974840	tr|A0A2K3D8R8|A0A2K3D8R8_CHLRE
30444000	28399000	28239000	25134000	22163000	21733000	29475000	28515000	30001000	10966000	10851000	10855000	22900000	23199000	24116000	6589000	27295000	27894000	31117000	27888000	27857000	14374000	14450000	14564000	17474000	18681000	17250000	15894000	16132000	15597000	13359000	12892000	12959000	17487000	17304000	16501000	tr|A0A2K3D8R9|A0A2K3D8R9_CHLRE
663800	593330	694160	383400	389770	402430	554740	529190	494730	188610	264270	272180	642110	771630	648800	157540	673690	808080	851640	800710	703740	316960	297030	314730	581850	533030	460350	551770	577570	403710	334500	378280	369920	335910	346870	318750	tr|A0A2K3D8S7|A0A2K3D8S7_CHLRE
457450000	440380000	451280000	348530000	307540000	320830000	458390000	425330000	574760000	186030000	237410000	242540000	452020000	415850000	472620000	113380000	481780000	451040000	257640000	273900000	235980000	82921000	122540000	102310000	183610000	187190000	178330000	178710000	196600000	153980000	124390000	136000000	125740000	163580000	156360000	153080000	tr|A0A2K3D8S8|A0A2K3D8S8_CHLRE
59881	168210	81250	308340	221770	218290	408630	432240	402160	153140	142300	155820	321780	239690	280250	32642	254940	137790	369470	345390	400530	244400	202720	274320	244390	301590	248400	270350	271780	231330	148830	168860	169220	224880	248620	253920	tr|A0A2K3D8T0|A0A2K3D8T0_CHLRE
46275	0	0	0	150550	139920	244310	222300	223560	0	0	0	146310	83949	108930	0	118190	136080	192790	139200	116410	131740	71888	105800	163720	154420	83009	155690	115530	115860	104370	90536	73866	145510	104600	152440	tr|A0A2K3D8T2|A0A2K3D8T2_CHLRE
112640	87091	126730	123150	115530	125980	148320	104760	136340	176510	115040	157040	164710	151300	104440	30484	110210	123400	177440	197550	136680	85691	84017	73511	111400	121630	123090	129580	131980	98212	107210	103850	90529	72222	54478	85790	tr|A0A2K3D8U8|A0A2K3D8U8_CHLRE;tr|A0A2K3D8T8|A0A2K3D8T8_CHLRE
1342400	1611500	1367000	1125500	1605000	560910	1554500	1991400	797410	2709700	2789700	1934500	2428200	2768500	2826000	689590	1553500	2364000	1786000	1198800	1212900	829130	865180	769450	1253800	1300600	1323600	1257000	1145600	1433600	703270	814490	708100	939410	864510	324120	tr|A0A2K3D8U2|A0A2K3D8U2_CHLRE
24250	23822	25626	19648	21776	21803	24269	0	0	19611	42120	9736.8	0	0	0	4968.7	0	11628	24826	22541	53910	30100	9784.1	11994	11928	109070	69515	157180	139790	24972	9742.2	11143	18240	8507.1	10877	86702	tr|A0A2K3D8U5|A0A2K3D8U5_CHLRE;tr|A0A2K3D8U6|A0A2K3D8U6_CHLRE
72565	65771	42944	139610	137680	79027	136540	137790	158000	198270	288870	133540	110320	107580	96164	14114	109420	97602	485060	247760	291400	289980	348280	260410	312070	306450	266290	358800	259570	295330	190960	216900	166090	349380	259150	189800	tr|A0A2K3D8Y8|A0A2K3D8Y8_CHLRE
29412000	29844000	28880000	24193000	23975000	23212000	23298000	22467000	28466000	17864000	13524000	21249000	21830000	19740000	28681000	6719600	30974000	30332000	42111000	42078000	38332000	16260000	14317000	24091000	26421000	28827000	29012000	28556000	29105000	20813000	17649000	23467000	26620000	25123000	21840000	27497000	tr|A0A2K3D902|A0A2K3D902_CHLRE
0	0	0	118440	127060	140730	0	115780	97632	17391	20832	21550	79022	71381	0	21703	0	19080	39512	20280	111950	0	11190	20751	151760	68094	70632	61174	121050	151730	72807	25757	92235	161800	152080	179260	tr|A0A2K3D903|A0A2K3D903_CHLRE;tr|A0A2K3D906|A0A2K3D906_CHLRE
13324	16372	28644	14945	87480	26169	25955	29435	78893	108270	128290	139470	143060	75854	95479	4091.4	28300	29493	215370	190210	201200	111410	129880	64292	78635	141260	123540	149170	169600	152030	58619	61296	109270	66589	31674	41157	tr|A0A2K3D915|A0A2K3D915_CHLRE;tr|Q7X931|Q7X931_CHLRE;tr|A0A2K3DWY1|A0A2K3DWY1_CHLRE
14480000	13348000	14464000	14059000	12701000	13643000	17765000	14970000	17314000	9393500	8326800	8141500	15619000	16144000	17408000	4717900	16305000	16987000	14148000	12324000	12515000	7418500	7687600	7756500	10689000	11736000	10302000	10512000	9836100	9729600	7205900	7475000	7239000	7851500	7923100	7102800	tr|A0A2K3D937|A0A2K3D937_CHLRE
751450	376760	630620	867770	887980	780950	1407000	1348500	1631700	457440	604260	768270	880090	981210	1305000	104670	849400	520010	848950	934440	843980	237430	283840	297970	594530	802630	357900	865050	747290	582090	247480	217540	449790	587820	621040	607470	tr|A0A2K3D945|A0A2K3D945_CHLRE
926410	6331.8	7207.2	648640	7209.9	6237.7	12145	8251.2	7646	554670	471830	486870	6103	19367	0	215130	7898.3	18364	0	26669	559370	7740	389390	368160	18163	12310	545970	377330	417200	18236	292090	309290	245250	511590	20887	523690	tr|A0A2K3D956|A0A2K3D956_CHLRE
25729	147840	88088	23823	190690	99719	79493	138690	142660	97365	157090	124210	177940	150550	196790	6321.3	125250	29929	135490	128520	209810	196530	181390	176260	99394	72527	68142	134640	131040	67486	46314	47796	68179	68320	30269	27439	tr|A0A2K3D959|A0A2K3D959_CHLRE
20784	20428	20719	12870	15341	11097	12862	18081	6277.3	19323	18442	20541	10185	23376	19990	6860.1	24228	28046	34174	46607	49749	20858	18523	28501	26524	32124	23437	28206	34928	32570	22394	27839	16736	22262	13345	13750	tr|A0A2K3D965|A0A2K3D965_CHLRE
60735	54284	0	59089	34567	51885	67986	78392	80376	0	0	28690	81905	92682	74517	25527	92669	97322	0	0	23689	0	0	22502	0	12098	0	0	0	0	7783.1	0	0	0	0	0	tr|A0A2K3D966|A0A2K3D966_CHLRE
253820	263050	327390	0	90978	94079	0	0	0	320180	373980	293230	270790	249660	0	0	0	234100	383010	336340	573970	286680	109100	292340	175120	0	359750	0	0	136100	308440	324490	327480	288120	106940	79403	tr|A0A2K3D967|A0A2K3D967_CHLRE
160960	112350	113900	144000	109050	115930	148090	135900	153860	92991	127060	128670	125230	115350	126200	32174	122160	134890	124720	150860	150270	78293	105880	107820	93522	103160	107580	111750	93261	75905	58815	70261	67929	126440	100860	92146	tr|A0A2K3D971|A0A2K3D971_CHLRE
169970	83679	175040	173800	146000	122580	134650	139800	168310	170540	223660	235930	141980	154520	182590	39473	147450	159590	313440	175480	235080	110100	37644	125370	140460	185180	163560	244220	162570	173600	243770	102700	57253	108820	148510	163240	tr|A0A2K3D977|A0A2K3D977_CHLRE
417840	325990	445280	396470	476350	427840	504480	297240	473620	535730	627640	641980	542110	501240	621580	141310	448780	491680	1153300	958570	1099200	559320	514920	614790	648010	660490	524820	601860	604110	615140	386000	404500	415840	466270	440060	375990	tr|A0A2K3D985|A0A2K3D985_CHLRE
75287	108680	96403	145500	145730	139160	153510	121780	167610	123100	225850	140800	158480	164430	425310	46592	287520	202420	130660	195340	118640	121840	101310	113510	177730	134540	167420	102730	116290	152740	142730	161040	144540	128710	201220	69365	tr|A0A2K3D986|A0A2K3D986_CHLRE
254150	210130	237490	115370	159630	149660	145630	186660	183170	123220	127290	129540	146990	52821	105810	46583	175420	161400	153630	194790	134260	50853	73980	123100	146820	109210	142950	80001	73336	81535	94513	74844	41146	115420	41226	129400	tr|A0A2K3D994|A0A2K3D994_CHLRE
1030900	796710	905730	536800	642380	654620	1002200	748820	908560	235550	213210	345060	887880	923540	836410	220220	1201800	1111400	1271600	975370	1046500	382510	446540	407530	772170	634580	724870	777980	686770	779660	641470	602470	436340	482870	495280	466960	tr|A0A2K3D995|A0A2K3D995_CHLRE
666860	626530	924380	511910	577230	491740	349740	483370	355340	831230	801430	828090	399290	508340	664420	124620	582880	668770	1117300	892990	739250	546440	496580	572830	786810	728300	582000	748230	821530	563520	696060	619940	596510	696670	786710	697620	tr|A0A2K3D996|A0A2K3D996_CHLRE
0	52974	0	0	0	71169	44650	0	0	0	51535	39736	51805	0	37831	7888.1	0	48419	81095	107460	86712	69557	46591	76067	0	46297	58062	84416	52640	55040	0	0	0	0	57760	0	tr|A0A2K3D9B8|A0A2K3D9B8_CHLRE;tr|A0A2K3D9C3|A0A2K3D9C3_CHLRE
17462000	16262000	16362000	13600000	10789000	12907000	16054000	15818000	16481000	9255200	8705100	8408500	16371000	18041000	16338000	3633800	17978000	19016000	13668000	11616000	12056000	7127900	7322000	6328400	10319000	8353100	9489400	9166100	8501200	7944600	6375500	6582600	6120400	7806500	7882100	7099700	tr|A0A2K3D9C0|A0A2K3D9C0_CHLRE
321130	304860	355000	402650	315810	2445000	369940	328380	316480	2711300	386560	333220	371440	444240	459230	42122	307970	2759200	656440	506150	507270	411540	407420	173090	416810	3480900	344660	776010	4017300	3880400	312260	236330	352420	396590	443550	298670	tr|A0A2K3D9D4|A0A2K3D9D4_CHLRE
606480	309950	425390	560030	547950	637210	806970	741380	743650	265390	288320	319610	789160	798200	809830	221920	847940	978630	355530	563080	389000	176250	325970	264890	282840	208110	307210	480940	236310	271750	196690	180880	330370	238170	259780	171150	tr|A0A2K3D9E7|A0A2K3D9E7_CHLRE;tr|A0A2K3D9F3|A0A2K3D9F3_CHLRE
123790	108970	148480	79075	144350	72688	191250	73046	93053	135800	215670	145730	122470	0	85059	22719	80603	115990	165740	105010	103240	51416	89718	13538	107200	84922	15541	0	15681	77740	0	51347	10935	77034	89892	88731	tr|A0A2K3D9F7|A0A2K3D9F7_CHLRE
1093700	1112400	1222200	1353000	1122500	2042900	1801100	1184100	1610500	1907300	1601800	2101800	851890	1074100	1387000	303410	1628500	1814200	1811400	1450800	1489100	674570	931130	693350	1386100	1419300	1345300	1067400	1226100	1297800	886100	973040	805610	1549600	1216500	1433400	tr|A0A2K3D9F8|A0A2K3D9F8_CHLRE
140130	204220	134120	384930	336580	316550	371440	327900	277190	347560	318620	361210	143640	270860	213410	45831	273240	181190	614830	521510	483510	344130	314850	337760	587740	674980	628870	526940	527850	482020	381000	309360	398300	579140	601020	589110	tr|A0A2K3D9G6|A0A2K3D9G6_CHLRE
463210	293850	632020	866300	930410	864340	1130900	1079700	1187200	756130	650060	729000	767410	831490	783030	52933	592160	736660	676690	896460	804940	308780	516120	467250	1053100	916300	1104700	902420	867360	953370	696150	818590	623490	1043100	1018800	801360	tr|A0A2K3D9H2|A0A2K3D9H2_CHLRE
385410	349730	248460	262960	153180	191200	226760	199260	138780	28403	76513	57740	125820	135380	134260	31817	154190	183960	259670	109500	209210	76247	120170	160690	180980	152320	133810	176810	172270	163560	138460	82784	116750	87108	97477	89781	tr|A0A2K3D9H8|A0A2K3D9H8_CHLRE
1183600	1160300	1126400	576300	624170	721390	730940	747410	770220	482950	579730	447650	748250	721130	866820	252820	1107300	936090	1145600	909210	1010700	585930	0	532850	673540	734070	642280	700220	484050	597790	148250	424880	373540	605500	561820	653440	tr|A0A2K3D9I4|A0A2K3D9I4_CHLRE;tr|A8IC34|A8IC34_CHLRE
2550300	3544200	3496600	2877100	1786600	2268900	2730800	2357900	2749600	2379900	2445400	2562700	3729700	1233600	3847900	704020	3074000	4124500	3932100	3460000	3525500	1745100	1417700	1717000	2376600	1692500	2476600	2239400	2361900	2114000	1645700	1769900	1743500	2443500	2125000	2226700	tr|A0A2K3D9J2|A0A2K3D9J2_CHLRE
193080	127580	155870	107700	87566	83254	79650	77257	92140	45865	48618	47170	49378	82310	99497	25053	106790	120700	110190	67144	112760	76744	64788	58144	79346	92321	91615	82380	74703	54378	57939	91972	50516	73955	68247	66172	tr|A0A2K3D9J6|A0A2K3D9J6_CHLRE
34667	40935	34408	80699	63972	45018	0	0	40693	35458	26651	36663	125850	96446	77264	5789.2	79779	89689	115850	276030	114650	34593	142430	125960	72384	39763	89056	138130	79961	67393	68158	61565	28323	101450	105610	70225	tr|A0A2K3D9J9|A0A2K3D9J9_CHLRE
121580	85617	0	0	0	77863	68490	74979	82665	190300	195340	179640	106120	85968	76913	0	115850	84157	107390	114220	93748	63069	68161	52057	72618	85580	0	102970	0	61172	24663	58578	55069	63023	64914	51203	tr|A0A2K3D9L1|A0A2K3D9L1_CHLRE
5159700	5093400	5177500	5028700	4908000	5040800	6055300	5733000	5431700	5824300	5288400	5873100	6034300	6527600	6168400	1522500	6242200	6989300	7023600	7132300	6812400	3584000	3456500	3201400	6126200	5662800	6161700	6533900	6048100	6140900	3806500	3811900	3499300	5246100	4903000	4239000	tr|A0A2K3D9L7|A0A2K3D9L7_CHLRE
513010	520700	535790	1394700	1459600	1241500	1943200	1931900	1952600	581500	632170	699400	969540	1037500	1088100	206920	899220	1107000	1526000	1260400	1300300	673490	727230	712520	1188000	1233300	1277200	1174800	1128500	1188000	833680	779310	845720	1418300	1349100	1316200	tr|A0A2K3D9M9|A0A2K3D9M9_CHLRE
310090	407580	308210	293240	446980	525840	606470	524420	373350	242500	225930	295450	671850	607570	604230	145160	288440	341930	318830	306100	309590	191060	180120	178780	247840	306470	225200	225080	236380	217420	177980	159700	177450	256730	203330	237440	tr|A0A2K3D9N2|A0A2K3D9N2_CHLRE
157500	247810	223700	284240	133190	200350	211420	133490	266260	240810	248920	353510	336050	340410	438970	61458	306860	436410	463450	446920	194230	144330	105620	146180	296240	240690	230270	334690	342830	147460	173710	186150	90794	126100	168820	96143	tr|A0A2K3D9N8|A0A2K3D9N8_CHLRE
64681	96639	66470	89067	105740	118360	153410	124090	102200	58410	74620	19106	126470	130410	145630	28832	117850	155170	176340	138170	119320	19455	54320	38200	121460	116370	101890	98690	113390	78322	74823	79562	45016	98164	102770	77452	tr|A0A2K3D9P4|A0A2K3D9P4_CHLRE
135400	111530	132440	173900	197530	193060	258160	285260	237990	234240	229270	254130	143060	159360	133650	28087	139240	149500	265300	261950	243330	212490	201190	174630	235450	216520	200240	199160	284640	253050	153310	137870	150090	327130	276310	296010	tr|A0A2K3D9Q2|A0A2K3D9Q2_CHLRE
0	0	0	0	0	0	0	0	0	0	0	0	153060	32065	143770	55862	85135	126510	72918	40598	25013	0	0	46061	0	34141	0	0	0	0	0	17091	0	52212	42448	78183	tr|A0A2K3D9Q6|A0A2K3D9Q6_CHLRE
755280	629060	569790	615340	716590	766500	874010	515090	673470	626590	680060	826130	557790	537090	647790	141140	485130	596330	1136400	958390	1007100	248820	263360	488630	431500	799820	1004400	842680	845650	989960	679010	670360	515670	745510	634860	778730	tr|A0A2K3D9Q8|A0A2K3D9Q8_CHLRE
225040	214000	213370	181820	189720	184880	97503	128610	75459	174030	206790	219410	222820	171710	191850	0	190760	166880	377810	304070	357840	119410	120300	109240	182480	210850	190330	253280	258080	257570	77571	187120	174800	98513	116950	77202	tr|A0A2K3D9S0|A0A2K3D9S0_CHLRE
1420300	1317400	1230400	1000700	906420	840970	1049000	1001700	964140	652320	779300	836620	794300	1157300	854510	250840	1307900	1302500	2129300	1716000	1599600	778540	899780	741670	1197400	1193900	1095400	1180400	1118600	1144800	888390	926140	1007200	843750	783000	700300	tr|A0A2K3D9S5|A0A2K3D9S5_CHLRE
99321	77624	102040	50120	75166	78670	108790	101360	65609	37301	83381	78331	112950	115120	130180	25339	93406	150280	61588	49083	90143	0	0	18657	87481	73678	45105	77084	0	0	46952	48355	80824	0	20598	37365	tr|A0A2K3D9S8|A0A2K3D9S8_CHLRE
21723000	22695000	20586000	19544000	18483000	18174000	29199000	30051000	31145000	7044400	3663300	3353900	23972000	22336000	23920000	5511800	22668000	20313000	15690000	16406000	10708000	10260000	6449800	8376000	13737000	8868200	12333000	4100300	8235500	13344000	8737700	11328000	9668000	14081000	10659000	9922800	tr|A0A2K3D9T6|A0A2K3D9T6_CHLRE
3035000	2417600	2404100	2106600	1700400	2009200	3267200	2121500	3331400	946500	1088400	1279200	3292600	3366800	3544600	762960	3434200	3778600	2389300	1978500	2323200	979740	1087900	1304700	1533800	1438700	1833300	1554300	1524500	1705500	1421300	1463600	1463800	1365900	1445600	1148400	tr|A0A2K3D9T9|A0A2K3D9T9_CHLRE
3561600	3301800	1641200	2019100	1703100	1926800	2451400	3843500	2513400	2239800	2352800	2210200	2433400	3781300	3526900	657030	2014500	1681700	3559100	3124300	2000200	1122000	1619300	1325900	1517500	1818700	2339200	2088400	2130400	2196600	1287900	1219500	1931400	1671400	1492700	1382000	tr|A0A2K3D9U2|A0A2K3D9U2_CHLRE
531280	514850	1093700	515200	225050	473750	262210	133390	261630	226060	448640	281310	238270	261210	251020	49369	452660	475550	181170	78725	90668	0	4470.2	0	65576	69773	65567	118520	84589	87189	88634	92661	84167	7290.9	0	0	tr|A0A2K3D9U8|A0A2K3D9U8_CHLRE
127470	103240	114530	263250	256900	222820	515350	337990	399820	94254	85822	70452	306770	345060	320030	63160	226380	228540	160980	257200	240850	153730	179860	83423	303950	144110	251440	335420	314270	236460	173330	178100	221610	272110	316970	380640	tr|A0A2K3D9W0|A0A2K3D9W0_CHLRE
288850	215510	187830	0	199940	0	0	306050	139090	329720	133470	130970	0	131680	473100	77095	223500	179360	291810	332560	273350	138380	202580	132150	243170	200530	196860	216290	195940	219730	161190	246760	339910	191660	198520	389010	tr|A0A2K3D9W8|A0A2K3D9W8_CHLRE
523000	365390	487290	330560	242350	396650	365240	299100	295100	225570	315700	364230	330690	316760	374980	95550	454420	464670	474490	399390	357260	261900	214060	251720	299530	250050	430370	353370	252820	262320	255150	235600	233460	344020	351280	302660	tr|A0A2K3D9X3|A0A2K3D9X3_CHLRE
0	0	0	40468	13812	41818	36444	82556	21424	15970	26117	28293	71160	92050	31061	6038.5	40025	41091	46224	46649	16190	25323	31690	11996	22656	0	22087	13304	0	0	0	10403	0	29417	16607	0	tr|A0A2K3D9Y3|A0A2K3D9Y3_CHLRE
11291000	11978000	12856000	13311000	10373000	12165000	10993000	10686000	12151000	19042000	16991000	17828000	13104000	13191000	13337000	3166400	12527000	12313000	22404000	20718000	20340000	10758000	11183000	10933000	17153000	17583000	17929000	18516000	18320000	18389000	12714000	12383000	12381000	14205000	14085000	13530000	tr|A0A2K3D9Z4|A0A2K3D9Z4_CHLRE
191720	470860	357680	446090	443820	470260	398130	465830	488960	718860	744650	769140	728010	755850	784720	137570	685960	584370	809490	809250	616450	388750	335170	385490	668980	362650	444500	525370	655180	736500	313390	208160	337950	435110	431860	433760	tr|A0A2K3D9Z9|A0A2K3D9Z9_CHLRE
4829100	5631500	5223500	5690700	5209900	5715200	7949400	6287300	8430000	2368800	3132000	2972400	8382900	9055800	9379900	1265400	8672200	9476800	12828000	4466100	11096000	3204800	2065500	3107700	4293500	4102800	8031900	3791900	3839800	7757600	1857300	1946500	1829000	4063300	2668900	3273700	tr|A0A2K3DA07|A0A2K3DA07_CHLRE
1716500	1965700	1779500	1861700	1832800	1711500	2191000	1804800	2020700	1660600	1566300	1530200	1620000	1797100	1929400	337710	1273200	1463100	2459000	1988100	2297500	1221300	1180100	1329700	2127200	2047300	1872500	1615300	1986800	1621900	1141800	1030600	889510	1944900	1893500	1435700	tr|A0A2K3DA10|A0A2K3DA10_CHLRE
7578900	8437600	8354100	8890800	7380800	7802200	8945900	7043800	8004300	5937800	6557800	6283700	7772900	8568300	8626000	1097500	12875000	12654000	13232000	9721800	9433100	4870900	4974800	5250500	8477900	8864900	9386300	9161500	5291900	7703800	5975900	4932200	6561600	8725200	9150000	10004000	tr|A0A2K3DA29|A0A2K3DA29_CHLRE
847370	880010	1029700	661830	668250	737200	672070	684540	725710	336090	313320	349440	989150	1086100	980930	210200	846110	1059500	1441500	1219000	1268200	570460	621040	666260	997700	855740	963720	917470	917900	983540	604300	639630	645390	742010	661270	672540	tr|A0A2K3DA34|A0A2K3DA34_CHLRE
676670	748690	685920	1065200	1007000	1057400	1230000	1178600	1085100	924810	937150	1136500	848080	1137200	946270	318770	1046900	889400	2248700	1840400	1595400	945830	1099200	996720	1329000	1497300	1146900	1544100	1527600	1264400	877780	1051100	911280	1299500	1284900	1380900	tr|A0A2K3DA52|A0A2K3DA52_CHLRE
64045	71946	63979	58012	149670	109970	55543	127330	35467	28996	35932	40998	190220	50439	171270	46204	54589	102660	125790	208710	149900	71660	55115	68537	74574	105900	83324	69784	125040	95000	110170	311320	81422	58125	78728	437240	tr|A0A2K3DA55|A0A2K3DA55_CHLRE
205540	0	0	0	0	0	195670	203330	184700	0	119250	0	239010	0	185520	0	0	206630	34448	44469	0	0	0	0	0	26016	0	0	26417	0	27753	56347	0	0	34845	0	tr|A0A2K3DA60|A0A2K3DA60_CHLRE
24161	45175	29665	16206	27963	20719	37941	31709	28166	12463	11619	20136	22095	18719	19629	5548.4	25914	17809	46050	48750	38304	28715	16556	21058	43287	35899	17701	36598	57016	14771	27290	36943	31509	29904	48952	23406	tr|A0A2K3DA67|A0A2K3DA67_CHLRE
559290	510010	493430	468810	482640	435110	439980	359810	469730	334560	335460	318680	402940	408440	436450	116490	504070	446380	629720	604690	593130	335950	287760	351800	467710	475000	472590	508860	527060	440020	407130	360030	370580	358330	325420	319400	tr|A0A2K3DA68|A0A2K3DA68_CHLRE;tr|A0A2K3DA80|A0A2K3DA80_CHLRE
185870000	171910000	182140000	212600000	200570000	202590000	294460000	225830000	274970000	83327000	77188000	81701000	290450000	288560000	288240000	54190000	258460000	258080000	148270000	141090000	137330000	76423000	84255000	81222000	95202000	92672000	91058000	106720000	100950000	104980000	84409000	87222000	83472000	101460000	104270000	103750000	tr|A0A2K3DA85|A0A2K3DA85_CHLRE
157980	141910	103740	124390	85724	82378	83849	60376	58499	165630	259450	229320	228960	184980	178880	46109	193710	155790	196060	238280	210880	54908	97610	164070	165250	150870	159940	204600	156670	199180	127340	125880	68296	109590	101150	128060	tr|A0A2K3DA87|A0A2K3DA87_CHLRE
85657	73499	177930	129970	115260	122480	46335	26619	27151	109570	19519	31083	0	77394	44600	21638	30634	28677	165360	180490	244810	114660	76581	89214	126920	60032	201100	204920	103120	99843	126280	121080	99028	133330	139610	166520	tr|A0A2K3DA89|A0A2K3DA89_CHLRE
204060	91910	122690	381540	316060	433520	175590	275230	351660	324530	493780	376380	397270	495610	381530	77797	175440	101320	595540	543290	552360	301490	321450	311500	407150	383950	424010	317700	502170	319530	266440	328160	204950	516820	444670	456120	tr|A0A2K3DAA3|A0A2K3DAA3_CHLRE
43439	148210	142660	135930	121190	99564	39059	42182	43361	154080	116910	73685	159070	154520	187390	29310	120830	42849	35233	104910	171030	102870	65855	75032	180750	188240	98013	71445	72374	93549	48062	115870	21079	82052	52420	118970	tr|A0A2K3DAA6|A0A2K3DAA6_CHLRE
49205	43408	0	40066	36350	0	88290	34899	50208	84297	71147	97118	41063	0	0	7129.1	0	27637	65451	0	47065	0	61432	0	40146	41437	0	0	32444	107710	51794	0	29739	0	0	0	tr|A0A2K3DAA7|A0A2K3DAA7_CHLRE
3243500	1519200	1562200	3300100	4115700	2928700	6413500	6575400	5500000	2699600	2418500	2761200	5053200	4398800	4574200	1267900	4745000	3975000	2690400	1840900	1794100	495940	518040	697700	2436500	1990500	3196300	2931900	2738800	2976100	1825900	1938200	1172900	958630	1185300	1253000	tr|A0A2K3DAC3|A0A2K3DAC3_CHLRE
0	0	0	258170	81033	76010	470150	206880	59417	36320	0	40954	0	195170	0	13914	0	0	86083	88223	0	54137	68605	72765	113660	103550	130760	68930	0	0	69081	0	0	77485	93471	75841	tr|A0A2K3DAD2|A0A2K3DAD2_CHLRE
51886	51075	48751	87801	97818	93671	132070	72149	110670	82007	91227	82881	122490	71693	98721	29710	108680	123670	42262	73830	58975	45483	33890	38358	36054	47372	62217	45236	39173	35292	32395	38970	33931	20804	38499	41145	tr|A0A2K3DAD6|A0A2K3DAD6_CHLRE
2941400	2575300	2881100	1873200	1828100	1718900	2049300	1731100	1901400	1328900	1452300	1663900	1843700	1663000	2085600	653300	2655200	3831100	2675800	2324200	2520200	1363600	1408100	1272300	1923700	1990400	1738100	1856500	1642600	1514500	1306100	1433100	1407900	1814800	1488900	1449900	tr|A0A2K3DAD7|A0A2K3DAD7_CHLRE
1171400	1061200	1248000	1360800	1030200	1224500	1085300	1267400	1396700	1074200	1195000	1259900	1368500	1576300	1390700	365900	1176200	1319100	756070	1016300	1073300	468900	459060	524660	823440	764570	757320	794670	737780	791120	469280	564980	490130	475400	323900	544580	tr|A0A2K3DAE3|A0A2K3DAE3_CHLRE;tr|A0A2K3DAE8|A0A2K3DAE8_CHLRE
428790	405010	432800	418990	380690	395460	385340	411210	465650	469920	453630	501720	374010	369260	476580	88491	449240	445710	711750	572420	623240	271100	309810	343540	415100	468450	432610	471120	489300	484070	327330	386200	373210	413760	474300	409630	tr|A0A2K3DAE4|A0A2K3DAE4_CHLRE
292870	175340	237560	184630	182530	170280	166440	150260	170820	289660	305610	300950	283280	181800	320050	39864	197750	196740	388220	347290	360180	153140	190810	183790	249000	262340	279740	257960	252710	213280	186620	143680	177050	257420	279170	248650	tr|A0A2K3DAF0|A0A2K3DAF0_CHLRE
1747300	1685800	1693800	1484300	1425200	1345300	1951000	1634300	1851400	1007600	1082200	1149100	2003400	1912000	2009500	450240	2309300	2276300	1955400	1875700	1889400	728450	809430	889150	1402800	1176400	1471800	1131500	1405100	1497700	1325100	805360	715440	1503200	1136700	990740	tr|A0A2K3DAF4|A0A2K3DAF4_CHLRE
873420	864050	901540	803790	802690	902790	941360	1067500	879910	439460	596570	544790	860820	890920	854160	222300	925200	1018400	567350	502350	517210	290570	279290	251530	664730	609660	632120	636070	461190	346880	181430	192970	191310	830760	915310	944730	tr|A0A2K3DAF7|A0A2K3DAF7_CHLRE
0	16292	0	13245	0	11998	0	0	0	10947	20913	12810	18170	0	15983	0	0	0	95037	85028	34879	18675	35828	15689	25827	33772	25334	43251	44568	39717	31934	38523	13317	0	19862	19932	tr|A0A2K3DAH7|A0A2K3DAH7_CHLRE
65463	0	36368	78550	28399	0	90344	115950	74575	58566	65227	39483	91972	88492	130790	0	30837	76353	235310	180110	161970	97721	87984	44907	114880	142440	127420	141320	133310	121200	57934	96105	65908	82525	120070	79842	tr|A0A2K3DAI3|A0A2K3DAI3_CHLRE
74018	35580	31608	52409	62123	48458	126390	51663	121750	27457	26049	30068	103270	116070	59052	11995	55815	57408	60997	62298	69530	31223	42802	34957	76394	82694	73337	76112	90709	86243	60532	54757	42756	83373	71121	40156	tr|A0A2K3DAI7|A0A2K3DAI7_CHLRE;tr|A0A2K3DAJ6|A0A2K3DAJ6_CHLRE
7411400	7680500	7332600	11179000	9761900	10229000	12490000	12324000	12027000	8738200	9166300	8451300	7757700	7173600	7682500	2340400	9243800	8530400	17274000	15263000	14647000	8898200	9163800	8689700	14002000	13237000	13089000	14522000	13840000	12584000	9429500	8604800	8476500	14576000	13115000	13282000	tr|A0A2K3DAI9|A0A2K3DAI9_CHLRE
0	0	12266	21755	19008	13197	30604	18520	21375	18573	20300	27413	15688	19651	23150	3564.7	15086	12706	0	23237	0	12622	19906	18972	0	15804	19585	18790	16321	18377	12219	15370	14704	0	19153	17893	tr|A0A2K3DAJ4|A0A2K3DAJ4_CHLRE
149290	0	140700	88142	66380	58895	0	123180	0	212750	205460	228770	0	0	0	0	0	0	126780	163550	79184	178910	134950	178520	314770	163640	113930	86377	164050	128230	142240	106210	125670	233220	166160	247580	tr|A0A2K3DAK5|A0A2K3DAK5_CHLRE
388960	140450	322460	756240	658840	673010	561270	1213200	1173000	373700	353240	511720	384070	752720	785280	72902	500780	622790	788010	495280	628760	200800	115830	218860	536460	414900	738490	443920	275090	312510	58605	126620	227380	785130	657300	615650	tr|A0A2K3DAL7|A0A2K3DAL7_CHLRE
1210600	1274000	1340000	1216300	935590	945670	2084300	1002100	1134400	902820	720650	675490	1996400	1915800	2300900	465260	2557600	2546000	1685400	1002900	1427400	846920	761380	607640	1113000	613790	1034800	904580	963380	767940	440460	578100	377410	718250	1111100	1006100	tr|A0A2K3DAL9|A0A2K3DAL9_CHLRE
624970	308620	610480	650040	506920	730430	464380	483960	525830	522260	572690	677320	460270	503850	623370	135450	524910	604140	831460	832380	696380	349770	428450	479570	566640	412380	407250	571710	606940	563600	348210	394890	263280	503180	497740	544990	tr|A0A2K3DAN2|A0A2K3DAN2_CHLRE
276090	225480	168480	237810	297720	219500	186970	429110	272290	506640	529340	499230	373650	359980	463970	100850	514890	442850	423630	383480	413820	232380	156230	167700	229120	272030	299910	293440	237340	282190	117670	130530	105690	188090	181050	214300	tr|A0A2K3DAN9|A0A2K3DAN9_CHLRE
313660	202870	346960	302980	414620	309900	59182	167310	199750	568520	511110	425560	113580	227720	107560	58089	236140	169570	372420	333660	323600	129870	152370	115080	453810	399270	402420	448840	427540	362350	270260	279610	220080	201120	218820	227320	tr|A0A2K3DAQ2|A0A2K3DAQ2_CHLRE
138760	136810	170700	309940	340510	291420	544700	488110	511410	111230	127690	56954	382450	283640	354430	50418	237760	193350	189160	228870	252790	103680	80070	107340	333420	412360	427830	222940	225480	279050	223290	183400	228520	374530	464350	397710	tr|A0A2K3DAQ3|A0A2K3DAQ3_CHLRE
675080	556140	729890	622710	663860	553930	803850	875110	663050	318220	426980	428530	814560	717100	934730	196030	966840	780770	815520	649070	546960	310400	436470	464290	586320	627440	489160	528320	539070	305140	298990	424350	324230	464640	470860	408820	tr|A0A2K3DAQ4|A0A2K3DAQ4_CHLRE
5828100	5466400	4660400	4900600	4256000	4663400	4622600	4419800	4935200	4259000	4424600	4687100	6733200	7134600	6688500	1858100	7482500	7451700	5803800	5016600	4946800	2829200	2839500	2937600	4667900	4504900	4381700	4996400	4798000	5076100	3394900	3253100	3400400	4586700	4487200	4323000	tr|A0A2K3DAQ7|A0A2K3DAQ7_CHLRE
1632600	1504700	1417300	1437700	1265300	1363000	1689000	1796400	1480200	1449100	1496700	1541400	1685500	1830700	1818500	311730	1508300	1657900	3814900	3025800	2917300	1677000	2095200	1835200	1863100	2046900	2035500	2106400	2171900	1971500	1192900	1271600	1182600	1916700	1693900	1539200	tr|A0A2K3DAR1|A0A2K3DAR1_CHLRE
499620	510460	548020	470130	397960	457840	376790	461350	617520	294860	294670	346340	539570	524460	575780	152650	617210	527370	510950	449970	451570	132730	200100	153900	279860	262650	275800	348450	346250	194700	266310	221930	226520	253910	295280	278090	tr|A0A2K3DAR6|A0A2K3DAR6_CHLRE
958360	682940	678390	644280	432290	623020	634170	560010	634510	1008700	1042000	941230	771180	691520	700790	218370	1065200	894360	999190	1011300	938740	560600	605070	556940	646450	613750	645230	552990	521290	561950	390610	522440	487100	634310	552970	616970	tr|A0A2K3DAS0|A0A2K3DAS0_CHLRE
33404	0	0	25917	0	31866	0	0	44222	66439	75209	68576	58418	51308	0	0	71875	0	71305	0	105780	0	38674	29351	23829	0	49601	80651	36311	48720	46889	29035	53558	69292	0	19837	tr|A0A2K3DAS1|A0A2K3DAS1_CHLRE
7530600	6864700	7443300	7097200	5951200	5619100	7933200	6088200	7262700	4548100	4551500	4749800	9346700	8645700	8664600	2059900	9928100	7722300	6559700	5707000	6027300	3603700	3549800	3265800	4885400	4468500	4918000	4300600	4408700	4076100	2891100	2597200	2872700	2822200	3223300	3972500	tr|A0A2K3DAU4|A0A2K3DAU4_CHLRE
35433	61054	80113	88709	55531	56156	124520	52752	71155	129520	148600	186200	37519	23613	49137	7145.9	30787	52996	85072	140000	77941	24014	42569	76147	121400	53698	29396	73542	112920	90853	27215	22294	27768	55571	48291	54813	tr|A0A2K3DAU6|A0A2K3DAU6_CHLRE
766360	472470	736020	491960	449440	505720	474420	369900	529360	649410	627550	733950	443940	319870	502060	161740	549160	515800	1052000	830460	849710	534330	337850	490250	802960	634330	822570	708740	697170	679830	545950	422880	547130	669280	662230	606810	tr|A0A2K3DAW4|A0A2K3DAW4_CHLRE
166920	136740	186990	325500	301210	319970	343890	370540	401520	10374	234410	264920	274710	304230	246780	51996	221160	221730	612490	707630	797530	665890	718720	664330	806390	852660	708170	775020	661950	680800	471730	451750	516690	741940	701270	686990	tr|A0A2K3DAW8|A0A2K3DAW8_CHLRE
717870	922760	895330	790700	590420	590260	1018800	742740	819080	504660	582350	542760	773050	879900	955360	146360	1153100	1075300	724900	797730	800130	388520	442090	467290	537080	604990	547540	582410	557930	482020	391410	382020	401800	560610	592090	550590	tr|A0A2K3DAX9|A0A2K3DAX9_CHLRE
2277100	3041800	2151600	3312500	3216400	2551000	3176500	4761900	3875200	3059100	3163400	3756000	6027500	5464100	6799400	834760	1850000	5007300	5272100	5580100	4877400	3293700	3146000	3478700	4783300	4267300	4504400	4705900	3954000	4811700	2593500	2465800	2620900	3164800	3807400	3782700	tr|A0A2K3DAY3|A0A2K3DAY3_CHLRE
1450900	1415800	1367900	840530	727130	761790	803640	711180	532530	942360	825610	817960	750460	672010	648930	254080	917470	975670	1697800	1913900	1449900	867330	992400	1015600	1170000	1107300	1170600	1004800	724090	1034000	822330	924180	816000	1025000	1071300	1172500	tr|A0A2K3DAZ4|A0A2K3DAZ4_CHLRE
525480	489440	356670	478150	367400	429110	340910	375650	434040	238060	271480	234100	228830	345250	431020	0	489260	452410	702060	629700	684290	498680	355860	575690	427720	446860	508250	401290	421110	481810	540680	386200	554750	560880	439300	472720	tr|A0A2K3DB00|A0A2K3DB00_CHLRE
1611300	1640800	1571800	1531100	1206900	1228200	1407600	1185300	1363800	1375000	1276900	1477400	1297500	1111300	967880	246890	1344900	1142800	1180400	785360	757910	571400	725450	525710	936960	879790	1065200	834030	925700	1076400	686440	700410	729640	816180	761810	687610	tr|A0A2K3DB02|A0A2K3DB02_CHLRE
196510	252950	193590	250520	187680	177340	147480	208360	148270	114160	107340	113460	260510	231330	231040	43448	157750	265030	162070	184600	137500	94311	94743	101460	155000	167940	136930	136290	165910	181880	108180	114390	131310	151600	122370	150120	tr|A0A2K3DB17|A0A2K3DB17_CHLRE
6089900	6034900	5773300	4874000	4445400	4535300	4462200	4168900	4968500	3305700	3409400	3863200	3633700	3398400	4248400	1158100	4975500	4985700	5977200	5255200	4973700	2384600	2327300	2581400	4104700	3549700	4181000	3145400	3249400	3618100	3011300	2883900	2973600	3961500	3836000	3750500	tr|A0A2K3DB45|A0A2K3DB45_CHLRE
1593300	1383600	1521400	993640	905900	1070100	923500	1099100	1204700	584590	615480	350650	1067700	1548800	1388000	351310	1632300	1631600	1398000	1101100	1189300	720640	730700	706050	974650	856160	938350	756020	879080	1054900	676070	696050	652550	900020	970300	855240	tr|A0A2K3DB48|A0A2K3DB48_CHLRE
792350	795180	848500	701430	651320	662540	763900	721230	936150	512020	561880	556940	757490	768320	734560	184980	959080	748050	1050300	761610	1001100	505850	396170	492280	540090	565550	670210	875440	759130	551520	468100	373220	446590	543170	582970	543180	tr|A0A2K3DB56|A0A2K3DB56_CHLRE
1398600	1240200	1455500	1105800	917420	1100500	1205200	1122000	1232600	1034400	1088200	867910	1144000	1173900	992470	294160	1238500	942440	1131200	1250500	1109000	585210	599790	671130	991410	875550	940560	886690	844220	907620	674980	720950	730530	772170	832580	702510	tr|A0A2K3DB58|A0A2K3DB58_CHLRE;tr|A0A2K3DB61|A0A2K3DB61_CHLRE
0	0	0	0	74099	0	0	0	0	28737	0	0	0	0	0	0	0	0	80700000	62377000	69953000	35190000	32608000	29967000	55839000	50903000	58017000	42153000	37868000	38595000	38301000	35602000	35020000	44408000	43172000	45473000	tr|A0A2K3DB73|A0A2K3DB73_CHLRE
111000	69105	80228	0	0	0	0	0	0	43520	0	0	61333	0	0	0	0	0	0	0	0	0	0	0	0	0	0	0	0	0	0	0	0	0	0	0	tr|A0A2K3DB91|A0A2K3DB91_CHLRE
28934000	27653000	28149000	23230000	21421000	21657000	28331000	26949000	27933000	15686000	16397000	17166000	28099000	29189000	28628000	7542900	33261000	32322000	24792000	21847000	22482000	12209000	12914000	12670000	17266000	16871000	17537000	15889000	15761000	15498000	12131000	11690000	10818000	18474000	17993000	17607000	tr|A0A2K3DB95|A0A2K3DB95_CHLRE
699890	668810	626930	810670	756290	771670	806640	564980	895070	669010	578600	467680	901570	856700	957220	187130	793190	1001000	871680	752220	746130	425980	448370	329150	708260	741560	598160	645470	562630	572100	438750	454850	349490	616560	568120	531960	tr|A0A2K3DBB1|A0A2K3DBB1_CHLRE;tr|A0A2K3DBA5|A0A2K3DBA5_CHLRE
522930	487110	468730	440290	427410	427590	731310	651400	612270	227520	257750	303110	528350	598420	521730	140280	599870	488580	664160	436490	403170	267410	339380	224340	250370	342820	242830	382470	334550	227390	142260	280590	225280	432700	367880	294810	tr|A0A2K3DBA9|A0A2K3DBA9_CHLRE
659770	638710	694960	641930	670880	716070	606610	544560	613550	653900	488600	675790	639910	403450	549080	148390	655520	655870	834310	813060	950420	511090	527320	462970	556830	558990	564990	526110	578290	517460	461220	548020	407160	556320	579690	571210	tr|A0A2K3DBC3|A0A2K3DBC3_CHLRE
160550	201720	383390	120650	197120	233230	81819	122550	42003	247360	217550	221490	149080	0	265100	51768	79079	124900	435200	517460	277670	265510	316360	390220	384460	366690	359460	378480	316340	297480	191760	220130	211360	295440	255530	300930	tr|A0A2K3DBD6|A0A2K3DBD6_CHLRE
0	0	43548	49297	50981	66850	95653	0	93473	59823	57595	71605	0	41382	32295	0	0	0	0	0	0	0	0	38717	0	0	65965	0	53010	70126	0	54419	0	70765	62939	69476	tr|A0A2K3DBD9|A0A2K3DBD9_CHLRE
627600	804010	999770	508100	638910	784820	744230	689110	626370	451730	520360	541480	603270	951250	704960	179420	973520	649070	1035300	917310	815800	438000	521080	463570	369440	652470	658240	759710	752090	885590	547840	611550	554070	674630	600580	626440	tr|A0A2K3DBE1|A0A2K3DBE1_CHLRE;tr|A0A2K3DBE3|A0A2K3DBE3_CHLRE;tr|A0A2K3DBD4|A0A2K3DBD4_CHLRE
156910	225890	232370	280870	229510	242280	274630	293280	189640	77762	103080	66964	200090	212620	284640	47083	234670	286610	146000	208370	264830	130850	170270	74952	140330	181550	199370	232780	171510	180970	155870	160420	155900	154200	169640	213130	tr|A0A2K3DBE6|A0A2K3DBE6_CHLRE
69065	27854	0	62275	49031	21802	65174	76730	72299	33021	23405	35382	84981	84236	87259	21822	92991	86028	75758	40368	73442	26705	24090	0	49772	67739	33819	33410	33473	17754	29679	28481	33183	0	26441	9828.5	tr|A0A2K3DBF1|A0A2K3DBF1_CHLRE
0	0	0	0	0	0	0	0	0	0	22204	0	0	0	0	0	0	0	86919	70386	62087	47872	53857	16807	59132	52889	39586	46367	15026	43682	30052	16189	10170	35752	38419	24322	tr|A0A2K3DBF6|A0A2K3DBF6_CHLRE;tr|A0A2K3DBF5|A0A2K3DBF5_CHLRE
1921200	1899100	1930800	1107800	953860	1261100	1312900	1247800	1403200	750680	1196300	1174300	1227400	1028100	1401500	390220	1680700	1707700	1601800	1973000	1970600	1211200	1364500	1423900	1205400	1389800	1338500	1035300	1300200	1399400	1189800	892870	818270	1064000	1287000	1247500	tr|A0A2K3DBG0|A0A2K3DBG0_CHLRE;tr|A0A2K3DBG1|A0A2K3DBG1_CHLRE
93473	79534	79059	70459	62996	64101	54773	50540	57562	27290	31432	34590	26890	28851	76009	20585	81925	82261	87975	80624	101920	32305	47140	52117	54462	27369	42108	38993	66982	62048	36334	57979	51000	45545	45981	53866	tr|A0A2K3DBG6|A0A2K3DBG6_CHLRE
25485	41058	30717	32780	22486	20336	34488	29508	27949	18219	24855	17039	32659	28883	0	6674.3	27033	31185	25908	24743	20174	0	28214	11713	13392	0	0	0	14064	21202	11180	0	0	36746	0	16566	tr|A0A2K3DBG7|A0A2K3DBG7_CHLRE
220170	80799	50975	52660	67524	65495	75930	53241	55536	50692	63753	73751	63412	59170	69438	13465	87060	100320	29340	22206	25103	12436	15350	18670	0	24543	14990	30522	0	19731	35563	10857	126190	34459	16657	50283	tr|A0A2K3DBH6|A0A2K3DBH6_CHLRE
52403	42605	34924	228940	67796	140510	241150	437700	502350	179060	197840	161680	278000	482090	427340	15238	197680	77829	193360	188530	157420	106840	257930	144660	145140	134740	155830	155540	156480	138510	44048	109830	124090	161390	158500	136230	tr|A0A2K3DBK7|A0A2K3DBK7_CHLRE
43389	43111	85759	25360	34181	41728	29454	50364	47405	0	11321	8627.7	38682	67387	50232	7701.5	41197	54296	38513	52713	55081	0	25932	26870	0	35888	28468	36900	44909	29039	31622	31858	27121	29775	0	35831	tr|A0A2K3DBL0|A0A2K3DBL0_CHLRE
1272300	1252900	1364900	1132300	1022700	873720	1583100	1344100	1093900	4541900	3559600	4285600	1461700	1424400	1339600	316710	1432200	1260900	759050	802030	610220	374900	383810	418240	521120	584880	173200	559720	484310	301220	315770	349690	325000	348800	655040	398920	tr|A0A2K3DBM0|A0A2K3DBM0_CHLRE
242890	168130	207060	270620	260190	203060	352480	301340	347700	104530	130310	129690	413110	405670	439000	72588	352370	366360	764320	587200	716820	4128700	3867900	4462100	374530	404650	403180	305890	297790	315060	191670	97612	192830	2251300	2294700	2395000	tr|A0A2K3DBM3|A0A2K3DBM3_CHLRE
128990	198520	220160	160500	147310	97940	74213	141950	201820	225920	159440	156880	63820	99348	98971	20882	214230	0	404690	224670	324160	130240	93894	122250	222450	0	190810	275960	233480	162150	181070	158770	150740	144030	102400	125460	tr|A0A2K3DBM5|A0A2K3DBM5_CHLRE
18341	18397	18222	69147	52463	85491	70056	41777	41504	24533	26466	77609	64711	92264	89021	14308	47461	55470	74880	75331	29338	57424	46389	21725	64908	23366	47624	62265	58533	31578	52582	57248	35942	42615	0	53245	tr|A0A2K3DBM9|A0A2K3DBM9_CHLRE
49046	53746	43463	153960	111490	152970	115290	125920	100800	0	82729	130570	87752	85085	152230	60968	170340	151800	233590	154970	233620	77714	54205	69865	122660	190910	145580	186910	83051	172000	22764	49343	0	81702	107910	49060	tr|A0A2K3DBN4|A0A2K3DBN4_CHLRE
85536	54501	64731	103420	47836	30559	90859	53082	51248	81972	76717	89236	148850	139740	128560	6780.7	159140	121610	296220	248180	209910	58400	73999	39517	165740	124830	198860	210170	187290	146300	77888	21626	85517	61281	53851	94846	tr|A0A2K3DBP3|A0A2K3DBP3_CHLRE
210930	65279	136900	161690	278910	57569	97210	221220	255080	331350	494580	282600	195190	230720	92214	10659	0	252010	407060	351260	228460	71395	202550	130680	181260	148320	147810	197170	232780	246130	59470	62474	89055	41382	131080	89084	tr|A0A2K3DBT0|A0A2K3DBT0_CHLRE
287920	374110	295980	359170	291240	294520	453130	508010	513530	197410	217620	291790	420090	484970	382880	65107	469510	405470	253220	291920	261600	175200	111210	116040	149230	145110	168390	192230	265660	279350	222550	152050	200160	170680	212370	204800	tr|A0A2K3DBT6|A0A2K3DBT6_CHLRE;tr|A0A2K3DBT8|A0A2K3DBT8_CHLRE
0	13860	0	39262	46864	34192	60913	66423	56298	31437	41964	38791	37458	11983	60829	9835	40951	34289	14401	42026	48958	34832	37927	34934	43736	37982	37720	39935	43256	37694	26601	28124	22557	40550	46101	40799	tr|A0A2K3DBU2|A0A2K3DBU2_CHLRE
76233	509450	493410	56920	75945	416320	49479	48041	452250	148280	107260	153770	219550	179340	0	101420	97842	101380	338680	203280	384480	0	263620	242110	285950	80084	551210	501030	440000	456770	42602	334750	380530	561100	566280	429110	tr|A0A2K3DBU7|A0A2K3DBU7_CHLRE
1859200	1713700	1756800	3081600	2866000	2131900	3687700	3186700	3633000	1254600	1297300	1142500	2452400	2516000	2756800	530620	2481300	2703400	3013700	2358700	2414900	1324800	1531000	1392200	2016600	2055900	1917100	1866700	1918400	1777700	1043600	1402900	1187700	2011700	1844600	1885800	tr|A0A2K3DBW7|A0A2K3DBW7_CHLRE
910380	544940	107690	349840	531560	568630	891260	684330	684920	321470	77111	298030	590000	778640	548200	185890	569380	913380	325700	834050	235310	201590	170300	292470	339780	325270	213550	245630	207040	321570	153210	224070	214230	266450	225560	270590	tr|A0A2K3DBX4|A0A2K3DBX4_CHLRE
171020	136510	197800	130830	81880	100090	195410	156280	164200	82602	54431	68432	158100	177530	142310	44057	174570	175510	160620	147270	129130	76990	78608	60840	108740	107890	112670	82580	82267	78966	104810	90272	87199	166540	139510	125030	tr|A0A2K3DBY8|A0A2K3DBY8_CHLRE
1069200	1256900	1305800	2357900	2496000	2128100	3701800	2914100	3631300	2969700	2514200	2805700	3969500	2887600	3078200	497650	2968400	2661000	2580500	3553100	1288800	1697700	1836800	1115300	3273800	2938600	1815100	2814400	2636800	2488300	1597900	851670	1532300	2920800	2896800	2682400	tr|A0A2K3DBZ4|A0A2K3DBZ4_CHLRE
1602200	1526900	1737500	2139000	1693400	1955800	2673800	2025500	2013900	1319500	1266200	1363100	2336500	2292000	2171800	544920	2058300	2027700	1957100	1712700	1928300	1098600	1024200	1172500	1578000	1392400	1501400	1375500	1464500	1224000	920580	883480	844020	1275700	1261400	1104100	tr|A0A2K3DBZ6|A0A2K3DBZ6_CHLRE
950000	1158900	1262900	659980	811090	757720	901010	848770	959880	451550	572640	615420	922710	1108000	982090	182280	1150800	1587500	1340600	1302900	1161400	738680	752750	788710	1118800	1005700	1195500	1046700	1081300	985090	601340	747390	785560	877180	873120	1026000	tr|A0A2K3DC25|A0A2K3DC25_CHLRE
36541	96130	96981	90845	98585	98927	112250	101840	109770	81393	161160	106820	153840	162500	162010	43435	193820	123200	246550	155020	117540	105550	38515	157040	100370	61180	67675	47682	71810	23349	45671	34843	30547	24400	24896	111710	tr|A0A2K3DC34|A0A2K3DC34_CHLRE;tr|A0A2K3DC23|A0A2K3DC23_CHLRE;tr|A0A2K3DC32|A0A2K3DC32_CHLRE
791570	798220	820830	757900	722860	647980	894650	725620	957070	498840	273800	406330	1238200	1286700	1189200	267370	1308400	1414800	1005700	824110	846460	425690	500950	516390	659660	629160	711300	648410	631410	594930	428060	517780	474650	661970	591840	659490	tr|A0A2K3DC38|A0A2K3DC38_CHLRE
19924	26814	21044	21006	15341	22286	17454	12257	0	17809	19312	21572	0	14728	23641	5569.9	23004	26973	21584	24414	24287	11284	15502	19121	20828	18004	16411	19318	18417	21055	13527	17433	17268	17123	13531	10280	tr|A0A2K3DC45|A0A2K3DC45_CHLRE
0	0	0	16625	14715	14290	0	12370	10385	0	7855.1	0	0	0	0	0	0	0	15395	13714	13917	0	0	0	20956	17526	23223	12780	14576	15582	9650.8	0	9786.7	21394	22411	22752	tr|A0A2K3DC63|A0A2K3DC63_CHLRE
1212900	1147700	1096800	857420	750920	819250	1028800	943210	837560	695930	764750	724300	1007500	998110	1007800	251720	1003100	1042900	1109900	987830	1046600	646260	641910	675280	750940	728730	781850	799170	855230	794430	639250	676380	680800	771160	715230	787630	tr|A0A2K3DC78|A0A2K3DC78_CHLRE
287620	280790	273360	260000	215960	219360	246860	249480	236850	153860	140180	145420	249060	112100	110220	69893	311820	187570	468680	423230	135710	291350	324290	265990	88730	366160	303450	89923	317290	280450	238990	178080	190190	308710	300460	203620	tr|A0A2K3DC79|A0A2K3DC79_CHLRE
290020	273500	328080	673950	522260	426220	872080	502190	451780	446580	498370	414400	345750	295110	353390	86721	630860	475380	659170	655690	443610	311790	339610	438860	559280	636080	532280	508970	543540	482070	382180	442940	462890	617750	422170	371810	tr|A0A2K3DC91|A0A2K3DC91_CHLRE
188290	136240	221890	174930	106940	90638	137120	149810	54524	195660	180380	241720	0	115280	233770	22444	231530	143400	539630	415950	226350	190500	212820	129730	252460	205040	230500	247080	191680	269500	124520	122990	50418	293370	99328	167450	tr|A0A2K3DC93|A0A2K3DC93_CHLRE
90492	29139	88406	315240	554530	220420	989230	845300	862820	340410	344730	412150	301820	329460	463700	29480	180830	356090	440170	343000	369960	168890	252860	193750	360990	300960	494510	236750	364190	315710	186160	265100	101410	380640	354030	344330	tr|A0A2K3DC97|A0A2K3DC97_CHLRE
0	0	0	10822	0	0	0	0	0	34576	47882	47026	0	0	0	0	0	0	51540	18883	26023	18736	10984	9731.8	44120	21773	117980	18901	86212	35948	38489	28677	70500	165060	132760	150690	tr|A0A2K3DCA0|A0A2K3DCA0_CHLRE
339720	411020	446550	264750	193560	102710	297350	324050	0	166190	297300	286240	382940	451980	252840	94941	440770	386400	725260	632210	765860	356280	436520	401050	462970	526330	210220	525860	567770	603740	263570	322840	445320	342120	326510	336610	tr|A0A2K3DCA6|A0A2K3DCA6_CHLRE
154330	138400	172120	161620	106900	117510	243870	144270	186260	162790	156750	108570	139790	144650	133040	40726	267170	175200	274720	245350	299500	149810	166900	152330	107530	205790	193850	83279	88483	82604	65860	135930	120190	210910	203980	95934	tr|A0A2K3DCC8|A0A2K3DCC8_CHLRE
694230	845670	882380	652080	551880	735590	928220	718790	641990	813000	942410	949410	650250	745390	922180	173200	730710	1066700	1362900	1059900	1131600	483790	475490	435940	708330	832010	574510	663480	899730	610300	687720	516530	425910	772750	577810	828410	tr|A0A2K3DCD9|A0A2K3DCD9_CHLRE
0	13320	19566	37158	33827	34747	70658	56857	49209	35287	42113	21093	48758	43895	52810	6070.7	26820	39051	37315	0	0	0	19397	0	56960	35383	40425	26721	33342	47255	0	21828	0	37801	49253	33143	tr|A0A2K3DCE9|A0A2K3DCE9_CHLRE
596660	458400	414830	488460	339810	345190	412350	373510	308110	485040	418850	323530	347060	381050	493910	133990	601110	605470	675370	713480	654720	361730	382510	308590	503360	436590	420910	407860	369830	398950	290420	312750	272980	398730	527170	470190	tr|A0A2K3DCF1|A0A2K3DCF1_CHLRE
7236700	7908000	6930600	8144300	7481800	7956300	7911600	7638000	8644500	6630000	6783600	7449000	10313000	11192000	11801000	2599400	11415000	12047000	11397000	10508000	10111000	5201700	5405600	4958700	8517900	8115700	8061000	7291900	6999800	6839900	5724700	5414100	5009600	7789300	6940700	6937500	tr|A0A2K3DCF4|A0A2K3DCF4_CHLRE
1463300	1436100	1254200	844910	584960	774140	0	165200	454270	633090	893330	892470	482790	545640	676790	214660	1016300	1221800	1719800	1685500	1413500	281890	486990	505800	992890	991750	769270	1024600	911140	743890	712610	740110	636470	702330	602990	627090	tr|A0A2K3DCG4|A0A2K3DCG4_CHLRE
6374000	6644600	4018800	6758500	3870900	5367900	6927800	8120200	8537500	3635700	1053200	4579800	11002000	7615100	7879700	2104000	2909700	7501700	7617900	8510200	6836800	4236000	4112800	3517700	4320500	3225300	4139100	5305300	4766500	5694000	4613400	3668200	3121700	5479400	5136200	4859800	tr|A0A2K3DCG6|A0A2K3DCG6_CHLRE
10201000	10329000	11028000	6591100	5795700	5996600	6109900	5905100	5631800	3619300	3514400	3554700	5554000	5761300	5156600	1694300	7528500	7629800	5690000	5816600	5678200	2312500	2399500	2460100	3535900	3717400	3534800	3921800	3881700	754130	3364900	849970	3261600	2406600	2459400	2584800	tr|A0A2K3DCG7|A0A2K3DCG7_CHLRE
283960	938000	330100	805010	438610	175260	1211600	1085300	568300	284300	356970	331500	770230	572740	770270	56363	166270	961150	439310	396520	401830	379510	366760	431460	503790	446780	614070	199320	271240	440250	309720	381580	246830	606880	511060	464080	tr|A0A2K3DCG9|A0A2K3DCG9_CHLRE
1581700	1531000	1572400	1593100	1618100	1528400	2364800	2232500	2243000	705730	749520	702920	2640000	2220800	2438800	502260	1571100	1648400	2439200	2230400	2117500	1173200	1144200	1206300	1920500	1687200	1868200	1912400	1764700	1855200	1093700	1149200	1066300	2421000	2185400	2039600	tr|A0A2K3DCH6|A0A2K3DCH6_CHLRE
553040	492030	469980	329680	277450	197470	213000	263290	199190	333440	282760	302420	284890	207780	180730	100520	459610	492470	303870	301880	349010	26373	34533	32754	190760	232940	180780	73649	221940	195970	168690	48836	196460	151450	131050	61797	tr|A0A2K3DCH7|A0A2K3DCH7_CHLRE
7062.8	7567.9	8929.5	9650.8	9131.3	11864	0	0	0	0	3831.8	4654.7	9477.5	9615.7	26642	2738.4	8627.5	29510	18221	10893	18196	6171.5	11472	10927	16101	11780	13656	7949.1	7312.1	12784	8607.2	12865	10526	5058.1	5272.1	5029.6	tr|A0A2K3DCH9|A0A2K3DCH9_CHLRE
6067000	6053600	5996000	6091800	5376600	5716200	6526100	5912700	5939500	6633800	6621400	7382400	7089600	7192200	7784400	1390000	5856300	6116200	7463200	6107700	6756800	3590300	3669100	3620400	5799500	5815500	5351000	6008900	5467400	5557400	3575800	3428400	3770800	3630900	3719000	3593200	tr|A0A2K3DCJ3|A0A2K3DCJ3_CHLRE
0	61691	0	286440	266840	238580	387740	325520	316250	189650	163110	162200	155560	159740	146520	28498	198060	182650	136220	298140	280270	125810	161920	156510	278160	312700	395340	232740	219130	237880	149300	160010	122190	220330	380320	400540	tr|A0A2K3DCK4|A0A2K3DCK4_CHLRE
402010	360710	374430	612350	523290	547210	602440	543540	507780	739360	692280	698870	722850	650080	569650	151000	610190	811950	807020	548630	701100	238540	358940	303250	638580	590980	566210	426640	655270	552290	220410	249590	381540	295810	424600	454190	tr|A0A2K3DCK6|A0A2K3DCK6_CHLRE
77177	122380	101700	175480	156630	150450	205870	169670	240950	59862	40714	70424	145350	154770	143530	25526	118580	134660	187640	163620	200960	83874	67238	74042	165670	165720	140040	147140	138810	115450	63763	89292	75566	135990	156380	181840	tr|A0A2K3DCL1|A0A2K3DCL1_CHLRE
88881	51226	23635	71059	191970	107370	157060	59107	225550	81973	82976	20558	71740	184190	251380	36679	162900	226770	114260	73965	35735	63027	32274	75087	82636	69800	95706	34159	50522	51513	56495	91459	58124	95331	51169	104840	tr|A0A2K3DCL7|A0A2K3DCL7_CHLRE
2046600	1955000	1771100	1555900	1125900	1019000	1737200	1219000	1212600	542390	572650	664810	1554300	1357200	1182100	221830	963610	672900	1657000	1963100	1849100	886110	896170	1233500	1440800	902030	1493100	1578300	1133800	1203700	903420	811750	633230	1035900	847000	786830	tr|A0A2K3DCL9|A0A2K3DCL9_CHLRE
287950	286180	289240	244860	324010	332170	364430	239490	327580	126010	125750	124850	344950	193020	253800	74787	217990	216090	551810	492860	515920	238530	247080	291390	255430	374500	392680	241350	388750	266340	250830	269450	244840	409110	378180	249900	tr|A0A2K3DCM1|A0A2K3DCM1_CHLRE
847440	1645300	1492000	1128600	713610	607350	577800	622700	454060	855750	285930	923820	705590	705750	755070	412540	1926700	1943600	1163000	1049400	333130	958120	680520	546630	219660	1147300	763470	220170	772110	769560	650040	675340	458700	811840	838890	673560	tr|A0A2K3DCP3|A0A2K3DCP3_CHLRE
10135000	9829400	11569000	6754100	6513000	5852400	17827000	6692100	7304600	6022200	7183600	6636400	17152000	14230000	8250700	3829900	15574000	9996100	10394000	9141300	8494400	3130800	3542300	2867200	5751400	5861100	5608300	5581600	5219900	5197200	3631000	4034900	4217300	4465300	4121400	4898900	tr|A0A2K3DCP5|A0A2K3DCP5_CHLRE
1335400	770750	853150	1384300	1175000	1287400	1297900	1610400	1619800	1868700	1990000	2220500	2100400	2159500	2066200	372150	1100300	1633300	1975000	1716100	2170900	1152200	1016600	1226400	1222200	1437400	1637600	1786000	1688000	1919500	1265400	1009100	801520	1227700	1014300	946300	tr|A0A2K3DCQ1|A0A2K3DCQ1_CHLRE;tr|A0A2K3DAW0|A0A2K3DAW0_CHLRE
230140	196890	220730	269690	362790	348150	311920	386260	315560	474340	544740	496180	350620	513540	449350	81644	489580	470010	582920	471810	637120	364890	340500	350800	596220	432510	446100	488010	488620	473300	299000	260000	270160	447930	423750	444800	tr|A0A2K3DCQ3|A0A2K3DCQ3_CHLRE
0	0	0	0	0	0	0	0	0	0	0	0	0	0	0	0	0	0	0	0	0	0	0	0	0	0	0	0	0	0	0	0	0	69404	49968	51720	tr|A0A2K3DCR6|A0A2K3DCR6_CHLRE
686020	366360	147390	364250	472970	399990	384170	355850	306410	401970	353040	374130	436390	323820	475250	66304	446620	666870	506960	523600	324140	226030	228720	101940	347460	308700	306720	433510	278780	326930	215520	305300	225840	359460	297360	255330	tr|A0A2K3DCT0|A0A2K3DCT0_CHLRE
271810	118460	324220	100550	81578	87704	216380	168390	73005	74154	75539	92965	323950	78488	71040	83819	90794	186530	315300	276190	278520	77319	85143	82578	91839	174590	104030	213870	198480	107960	174990	84486	92908	185120	90307	90195	tr|A0A2K3DCT2|A0A2K3DCT2_CHLRE
4550600	4069700	3838600	4097500	3117400	3501100	4445600	4568400	5131600	4736200	3964500	4347700	4651000	5214500	4424400	1151400	4364800	4333100	2925700	2966000	3096300	2357700	2162800	2004000	3052800	2192100	2733400	3019300	3002700	2777300	2016300	1631600	1950300	2283200	2037300	2331000	tr|A0A2K3DCT3|A0A2K3DCT3_CHLRE
393360	201360	407480	306140	265340	167580	102490	141080	0	0	112150	0	186160	165790	321650	57225	337330	181960	632260	532530	578440	273810	392780	247580	428370	474110	423830	327610	425970	340670	294260	272020	321600	245920	403140	317140	tr|A0A2K3DCT4|A0A2K3DCT4_CHLRE
1030600	1542100	1448200	894220	980890	160720	1617700	1814500	2146100	594340	976140	1101500	1962600	1533100	2297200	171860	1442900	1580700	1955600	1808000	1476200	1110500	726650	628130	1289800	1317900	1199100	888380	1305500	1239100	860000	946030	855150	1307000	1288800	960340	tr|A0A2K3DCV6|A0A2K3DCV6_CHLRE
1403400	2123400	2465800	1392400	1582800	1730400	326970	1606300	1419900	2110400	2275000	2226700	1497800	1051900	1414300	495490	1921000	1979500	977050	1339100	1015000	465140	283270	391120	1327500	1569200	667240	1409400	1456000	1079100	998840	472430	314120	664530	825320	387330	tr|A0A2K3DCY4|A0A2K3DCY4_CHLRE;tr|A0A2K3DCW7|A0A2K3DCW7_CHLRE;tr|A0A2K3D0H2|A0A2K3D0H2_CHLRE;tr|A0A2K3D0H5|A0A2K3D0H5_CHLRE
152850	143140	161580	143570	100940	81871	141170	105320	135750	108650	134020	140680	136240	159900	148340	24708	114470	139750	98722	88297	82416	47076	32504	53160	77612	42696	67105	53287	66838	66537	44016	35868	57834	60277	60530	50169	tr|A0A2K3DCX1|A0A2K3DCX1_CHLRE
3228300	2487700	2596700	10931000	7719600	9912500	15910000	15473000	12201000	3423200	2298500	3077700	10842000	10493000	11015000	1681400	5787700	7551200	8515700	9984100	9275800	5525800	6762600	5439800	10401000	9724300	7717900	7555400	5834000	6907800	5633600	4182200	4856000	9424400	10465000	10858000	tr|A0A2K3DCX4|A0A2K3DCX4_CHLRE
286520	279720	513900	385120	163630	311940	278640	324740	112740	417620	408470	443980	287880	263860	423350	116980	301240	291250	371700	467110	261120	178600	170490	225610	234240	160940	327430	279460	263890	311980	153250	217290	180780	172360	217150	139790	tr|A0A2K3DCY0|A0A2K3DCY0_CHLRE
242850	286510	343050	216850	162580	224940	181890	227470	230170	373710	216680	325970	231520	237350	236180	68072	297440	471150	618330	481730	478910	331570	337040	339470	316210	403580	218270	487990	266330	464830	259270	226430	125670	347530	295560	357130	tr|A0A2K3DCY7|A0A2K3DCY7_CHLRE
587370	669810	622820	749600	652750	762850	1007700	981660	921530	368880	293110	330320	361950	402470	368530	109790	448640	440720	390410	321580	337840	0	0	0	59171	0	269860	0	84742	287660	167000	48339	0	48639	0	287750	tr|A0A2K3DCZ1|A0A2K3DCZ1_CHLRE
1078200	619990	554930	1139500	926330	888810	433650	456750	386480	725470	379060	482720	1014900	1062700	751010	109920	898430	769110	2525600	2067700	2188100	1651900	1805000	1494400	1359200	1683000	1266900	1507700	1165600	1503300	874700	835210	875100	785170	761130	846740	tr|A0A2K3DCZ2|A0A2K3DCZ2_CHLRE
1020100	1280900	1482500	585950	553190	632140	431180	426760	527220	1405600	1804600	1354400	440260	629170	546480	185780	555460	761430	1563900	1459300	1372000	696530	830300	693810	437730	1040500	995220	802490	866170	833670	527020	644510	673950	736020	797620	784760	tr|A0A2K3DCZ6|A0A2K3DCZ6_CHLRE
373240	341570	188980	823450	638270	586520	997370	975700	872710	335310	349930	276940	548250	585510	455120	117720	424240	504250	162050	120790	158960	126680	55141	97852	450140	473930	396420	371000	431580	322020	304090	305860	271100	508900	620150	535590	tr|A0A2K3DD07|A0A2K3DD07_CHLRE
50792	58023	58483	189500	93036	164110	129500	219850	188650	126790	130840	83770	91727	183630	114740	17383	92834	76201	133480	165080	192080	86329	87436	102190	105720	155200	103570	141890	77993	163560	62541	62412	76490	87319	75007	82006	tr|A0A2K3DD08|A0A2K3DD08_CHLRE
396230	449100	402790	530300	349100	355780	407080	553610	523780	249550	351500	295770	639570	757970	770420	147590	503240	617640	897030	694790	653400	479160	416490	473350	546120	515540	463410	522470	532550	529200	429970	244450	277180	243530	341150	399490	tr|A0A2K3DD11|A0A2K3DD11_CHLRE;tr|A0A2K3DD09|A0A2K3DD09_CHLRE;tr|A0A2K3DTG1|A0A2K3DTG1_CHLRE;tr|A0A2K3DTH8|A0A2K3DTH8_CHLRE
463770	492270	369400	366920	396620	322190	561920	420010	549590	289950	243640	331600	429250	443580	451460	89867	438920	559670	409640	349350	306590	219510	199350	171030	300270	263920	213170	181000	244370	243960	225870	152870	183490	231090	204740	235130	tr|A0A2K3DD18|A0A2K3DD18_CHLRE
2272000	2383400	2534700	2022000	1747300	1643800	2469600	2072200	2287200	2965000	2283600	3016500	2823300	2605900	2674700	492120	2848800	2552000	2621100	2426300	2796500	1180900	1269200	1121300	1749700	1933300	1879500	1970800	1697700	1577700	1286600	1205900	1237900	1919300	1715600	1983400	tr|A0A2K3DD23|A0A2K3DD23_CHLRE
3275100	3736200	4355800	3205100	2567400	2618400	3788900	3606700	3643400	1346000	1192200	1546600	3170600	3168400	3527900	972600	3869900	3967400	3575000	2839300	3337800	1250700	1463700	1518600	2305700	2100900	2250000	2384500	1810300	1966400	1373500	1085400	1334600	2449000	2547800	2447000	tr|A0A2K3DD32|A0A2K3DD32_CHLRE
3310300	2139300	3184000	3208000	2742400	2747200	3401400	3214300	3483300	2624000	3128900	3119700	4363400	4039300	4075400	961110	4073600	3882300	4647000	4542500	4746500	2742500	2760400	2552000	3437900	3445800	3224000	3947800	3955700	3479600	2968000	3022100	2761600	2374700	2160700	2159800	tr|A0A2K3DD34|A0A2K3DD34_CHLRE
0	34547	35102	28356	0	34020	74131	82635	41397	0	20887	24251	47677	39819	68156	7548.4	30874	40461	72006	47626	53690	0	0	0	47837	50350	56466	0	45557	38128	26126	27955	18248	36859	44271	28907	tr|A0A2K3DD41|A0A2K3DD41_CHLRE
548130	482040	753320	374170	403060	304780	449690	332740	284290	379740	387740	476130	345900	317740	403330	89542	469370	445490	678180	555730	660670	270740	249380	304150	358310	348170	334650	334630	333450	462460	190590	221730	217960	344570	404550	323580	tr|A0A2K3DD65|A0A2K3DD65_CHLRE
216070	162030	183030	151320	130090	100620	283500	162170	259340	3826100	3587900	4107900	161540	255820	210310	30391	228060	305400	219160	243730	247460	101130	65542	122510	85737	72010	53194	24759	44350	78739	52732	41655	74899	157790	119820	83883	tr|A0A2K3DD75|A0A2K3DD75_CHLRE
1637100	1702600	1909200	1112500	1447200	1447200	1382300	1577100	1927700	639620	395600	370820	428150	493730	421000	39943	579750	876220	2412500	2076700	1589400	481730	686430	696690	820040	1072300	814510	1023100	852080	956410	160910	963550	1049000	891360	1244700	951380	tr|A0A2K3DD77|A0A2K3DD77_CHLRE
306720	346770	525510	529730	302650	310350	223350	393200	428250	158810	243970	382900	1095800	1093900	951710	133140	566850	451250	1135500	858080	901730	279200	473070	474210	265160	401640	174410	373240	174720	388930	192660	305240	310130	347840	40318	308880	tr|A0A2K3DD80|A0A2K3DD80_CHLRE
50442000	49772000	50787000	36116000	36629000	32446000	33271000	30609000	34958000	27291000	33143000	32351000	36569000	38380000	41074000	12054000	47956000	53279000	59748000	58740000	58234000	29580000	35017000	30927000	33421000	38104000	40551000	32247000	32681000	31786000	25572000	25446000	24688000	32683000	31315000	30516000	tr|A0A2K3DD83|A0A2K3DD83_CHLRE
133330	147580	73947	46909	66203	83447	66532	63503	52409	24634	275770	261520	98967	102760	91378	11577	177010	152110	218260	194040	163710	52537	20072	68235	120440	68172	123920	117540	115720	149830	16248	63196	36580	83517	96031	98683	tr|A0A2K3DD85|A0A2K3DD85_CHLRE
27618	23889	43272	45795	57272	99135	150160	148820	122190	14651	42659	48370	203830	109800	77267	10833	47809	46650	95912	42396	76167	32465	26706	34574	57353	54958	87198	64419	46515	0	22529	30076	32907	32116	65554	69486	tr|A0A2K3DD86|A0A2K3DD86_CHLRE
674130	397890	355480	383390	321000	372250	274770	222900	226390	339970	375060	399170	441050	382140	383830	135450	531130	504100	992500	1047100	875910	357840	538370	581610	866390	825700	610440	714090	618370	604630	630660	442330	536730	634460	833950	527410	tr|A0A2K3DD93|A0A2K3DD93_CHLRE
10918000	10821000	10767000	7026100	6306600	6098400	6450200	6024100	6225600	4907200	5368600	5456200	6184200	5805900	6704400	1947100	8464700	8127500	9666500	9406700	9133300	5705200	5937800	6100500	6865800	7059000	7007300	7086300	6867600	6966900	5939800	5695200	6096300	6363800	6429700	6486700	tr|A0A2K3DD95|A0A2K3DD95_CHLRE
482940	456950	372780	328300	321140	298010	356220	424180	291060	242210	261460	241040	249680	469200	410170	87849	212150	319140	336890	104020	427850	177150	94136	293600	211050	367100	195640	124750	124560	197980	169640	98621	180450	91395	86564	354690	tr|A0A2K3DD97|A0A2K3DD97_CHLRE
1551800	1133100	1251600	1559400	1322000	1528000	2133200	2377000	1715300	1541100	1449800	1583900	2157300	1881400	1600600	280910	1867100	1561200	2523700	2502000	2618900	1286500	1386600	1641200	1913900	1399500	1994900	2121900	2022900	2575900	1413700	1428600	1295800	1787400	1754100	2272800	tr|A0A2K3DD98|A0A2K3DD98_CHLRE
1117400	1025700	1316700	1521300	1600800	1489800	1915000	1414200	1876300	1538100	1329900	1210300	955280	834630	870080	385570	1022300	1497500	1392900	1821800	2000800	994160	1027200	1024900	1173500	1230800	1554500	2058200	1956300	1950600	917660	988480	884290	2763400	2459700	2526700	tr|A0A2K3DDA0|A0A2K3DDA0_CHLRE
1446300	1666100	1595700	2962500	2694500	2442300	3037800	3011000	3404900	2049900	1732100	1880300	2036700	1908400	1853500	451120	1918000	2180200	3173300	2975100	2944800	1723800	1760500	1662500	2563400	2692000	2573800	2345100	2348600	2257400	1643200	1743900	1782400	2376900	2372300	2409800	tr|A0A2K3DDA3|A0A2K3DDA3_CHLRE
186600	141640	132520	128470	156980	154150	309580	93345	255450	111420	111580	129600	320510	348280	308180	68189	292410	326390	309230	241510	182720	107420	127880	118490	158620	153600	175080	165050	208360	144470	109000	133630	96440	131830	129230	152640	tr|A0A2K3DDA8|A0A2K3DDA8_CHLRE
197140	188380	261480	177640	202740	187740	164580	240850	229440	120130	111600	150160	407750	385840	297760	91458	315290	283760	205660	219380	185690	161690	190620	214740	170750	210540	178850	200310	203650	197280	157170	166590	147260	138600	101350	65807	tr|A0A2K3DDD0|A0A2K3DDD0_CHLRE
4340500	3610100	3925000	4034900	3498700	3857300	4218400	4108200	4372100	4096000	3895800	3850900	5575400	6077700	5947500	977450	4357200	4192200	5795800	5197100	5184000	2621500	3024900	2744200	4390700	4481100	4872200	4686000	4390400	4367300	3260800	3591800	3183300	3531200	3295600	3098200	tr|A0A2K3DDD4|A0A2K3DDD4_CHLRE
2100200	2180900	2459000	3336900	3139900	3398000	4645900	4005400	4223800	1530900	1619000	1556200	3332400	3156400	3152900	685090	3071600	2814600	3544200	3158000	2979300	1522900	1735200	1600800	2766800	2633700	2796500	2339900	2424200	2433900	1732200	1460800	1714800	2483100	2242300	2212600	tr|A0A2K3DDD5|A0A2K3DDD5_CHLRE
0	0	0	4715.6	4148.9	5372.7	8465.2	8766	7838.1	0	3381.1	3197.7	5182.5	7061.3	5527	1413.9	6212.1	0	5535.1	5118.6	5929.2	2730.6	2912.3	3330.8	25313	0	0	0	5024.9	6398.3	2683	0	0	5154.1	0	4780.7	tr|A0A2K3DDD8|A0A2K3DDD8_CHLRE
679070	653450	692910	489230	485830	556210	485280	518050	352150	506640	541730	596570	454490	567520	472210	156510	621240	617310	782400	839690	527940	422110	449900	344650	451850	595570	668520	434130	677040	673180	395950	448840	416260	508080	410570	485830	tr|A0A2K3DDE3|A0A2K3DDE3_CHLRE
375970	322290	228050	666670	325800	250620	1076500	726090	1155400	534210	270130	377180	1161900	1063900	1027300	204550	1225600	234280	0	228530	0	0	0	160460	234870	139270	0	0	95604	0	60073	108720	0	0	0	0	tr|A0A2K3DDE4|A0A2K3DDE4_CHLRE
112000000	105880000	114180000	163310000	144090000	144210000	226760000	218110000	225720000	124310000	129660000	140810000	210580000	205690000	215820000	42832000	164300000	163150000	189200000	179270000	172580000	102560000	107310000	105820000	142100000	140950000	138370000	140200000	137970000	133880000	81926000	82454000	81148000	147670000	152150000	150750000	tr|A8IZS5|A8IZS5_CHLRE;tr|A0A2K3DDE6|A0A2K3DDE6_CHLRE
415160	340830	255090	244110	305030	181440	163490	222640	143400	283300	295450	319010	144980	196430	173980	54925	213770	230170	516360	431820	405740	209670	192890	259390	270580	306130	351480	265450	304340	335770	253990	269380	279640	302150	307580	321240	tr|A0A2K3DDH5|A0A2K3DDH5_CHLRE;tr|A0A2K3DW37|A0A2K3DW37_CHLRE;tr|A0A2K3CQB9|A0A2K3CQB9_CHLRE
61364	60561	75087	52747	59484	37845	57539	62825	75540	45286	33135	49322	102690	52617	71051	20141	81343	0	0	0	0	0	0	0	0	83266	0	0	0	62806	22507	33734	34921	0	0	0	tr|A0A2K3DDH9|A0A2K3DDH9_CHLRE
390040	311570	358130	208930	211850	209320	270020	209940	223070	162660	175330	185990	251030	259530	236460	76083	251980	282580	406410	317390	263600	198330	218250	189490	105920	122300	238750	111950	212870	111880	77164	65075	82307	181500	106100	134200	tr|A0A2K3DDI5|A0A2K3DDI5_CHLRE
332200	274030	384160	138100	192680	126420	142720	164010	136700	115380	146830	112270	143840	97353	109250	0	181340	116560	395520	414410	388720	147480	215220	212270	358680	384910	392940	225550	457670	366510	225130	310370	227780	342390	298160	302870	tr|A0A2K3DDJ4|A0A2K3DDJ4_CHLRE
14775000	15400000	16978000	10833000	12145000	11591000	11205000	10914000	11079000	7028500	6976000	6707400	13399000	13417000	9589400	2013100	13453000	13263000	15510000	16158000	13623000	7712900	9386600	8774800	9195000	10603000	9984900	9543000	10929000	9152400	9299800	7832500	7685800	8963700	10153000	8678400	tr|A0A2K3DDJ6|A0A2K3DDJ6_CHLRE
261860	47461	0	187420	65537	262390	288890	191780	72335	189250	51990	228710	297240	277110	264710	0	252870	314770	515380	435190	333240	287180	283170	271620	337150	325700	359380	293990	286230	273350	254940	236450	258700	340800	363030	285230	tr|A0A2K3DDK9|A0A2K3DDK9_CHLRE
98584	18266	80057	47440	72097	70602	81437	32111	86479	53253	106440	86356	101700	104230	103980	19133	98296	70910	100430	85303	66616	59157	39977	28496	62273	30171	86887	88107	94770	99048	63511	49494	27409	71262	27919	70287	tr|A0A2K3DDL6|A0A2K3DDL6_CHLRE
2860300	2402000	2526300	1580800	1320500	1829200	2440600	2149300	2310700	1148700	1575600	1268300	2156600	2263600	2440600	568370	3328100	3443400	3200800	2579900	2622500	1310000	1379000	1094100	1841900	1235800	1507900	1838800	1508100	1772100	1236300	1470600	1380900	1201000	1334500	1402500	tr|A0A2K3DDM4|A0A2K3DDM4_CHLRE;tr|A0A2K3D2Z5|A0A2K3D2Z5_CHLRE
12266000	12365000	12040000	9528200	8542300	8872900	7983500	8268400	8343100	8986900	9162100	9575700	9722000	9603100	9589900	2413700	11631000	10969000	14349000	10696000	12513000	5147700	6524000	6746000	7739700	7909700	8359800	8559000	7852600	8688200	5671800	6069600	6593400	8282500	7256900	7684900	tr|A0A2K3DDN4|A0A2K3DDN4_CHLRE
7109500	6965500	7236400	5487600	5425400	5437500	6206600	5693400	4243500	3245500	3612000	3688500	6133000	6358600	6312600	1298000	7609100	7665500	5797400	3574300	3263500	1929000	2180400	2036700	3097800	3772600	2614100	3997900	3672800	3538800	1938600	1878400	1975100	3060600	3042700	2835600	tr|A0A2K3DDN7|A0A2K3DDN7_CHLRE
166150	0	195040	185750	218800	125550	171910	140980	155010	216260	203530	409900	476670	0	324950	25689	203120	235040	146520	492650	227100	90064	135400	72164	111410	209970	198430	49858	163100	147530	87874	106370	42846	62047	99350	91586	tr|A0A2K3DDN8|A0A2K3DDN8_CHLRE
565980	792220	548030	744060	768260	386130	904710	875490	801560	833470	597360	902160	1267600	1277800	1242900	170060	705340	583160	1041800	1166100	1040200	690330	638610	727580	399270	371280	395580	471680	550710	438110	383890	401260	359310	625370	577810	539630	tr|A0A2K3DDP1|A0A2K3DDP1_CHLRE
5010.5	8498.5	4623.2	6600.5	7628.5	5342.9	12701	8294.5	12713	7946.6	0	0	14713	12575	9798.7	3288.1	7683.8	7978.5	0	0	14375	0	0	11269	0	14499	14778	12517	12815	10555	0	4217.8	5596.6	13096	13539	15492	tr|A0A2K3DDP7|A0A2K3DDP7_CHLRE
117360	239860	41663	150980	119680	118720	202620	93155	98399	163490	143640	130390	197310	99715	87867	21550	172870	185050	208980	300830	232570	177570	159110	208510	127220	216760	154330	220190	195820	189930	160920	130450	103450	241700	229030	142720	tr|A0A2K3DDQ7|A0A2K3DDQ7_CHLRE
12045	28897	13940	61705	50544	117330	156130	146340	74837	47797	151350	49860	42509	38868	35764	8190.9	39350	43575	57909	71582	55702	29966	35915	36873	70326	82029	141770	112720	77674	66786	36070	41875	42356	115930	74561	69748	tr|A0A2K3DDS0|A0A2K3DDS0_CHLRE
1339300	1240300	1327500	1017700	881450	947880	863640	814140	970140	769200	814430	948990	846970	949960	873670	274890	1117000	1062900	1431000	1380300	1384500	753060	739610	788880	1031900	1095600	1051700	1020200	989140	1093300	853440	888850	856000	917800	871780	927310	tr|A0A2K3DDT9|A0A2K3DDT9_CHLRE
300810	299230	303610	1132600	1157400	1299100	1735100	1448600	1365500	620450	621430	487870	491920	369320	554930	127150	485280	531700	1085000	1062300	1194500	552660	494260	469000	975310	855520	917650	1056700	936500	954940	625120	701600	732520	1080500	1104200	774470	tr|A0A2K3DDU4|A0A2K3DDU4_CHLRE
1754600	0	0	0	803270	0	0	0	0	0	0	0	1018200	0	871680	164520	0	0	0	0	0	0	0	0	0	0	0	0	0	0	0	0	0	0	0	0	tr|A0A2K3DDV0|A0A2K3DDV0_CHLRE
0	0	0	0	635560	568090	0	0	0	341360	0	0	0	3341400	0	457100	3609100	4440500	0	0	0	0	0	321990	0	305010	0	0	603890	398930	0	0	0	640220	0	0	tr|A0A2K3DDV7|A0A2K3DDV7_CHLRE
71130	53431	95454	70786	113730	49019	76962	64452	110400	47383	92564	160170	76592	63649	146060	13599	71295	101540	137810	117700	59203	38026	38012	49393	52499	157200	101380	89239	100530	104250	0	97192	46585	39829	47863	44026	tr|A0A2K3DDW6|A0A2K3DDW6_CHLRE
581430	688600	320170	311360	177220	347030	114850	79292	93325	263220	227870	204110	158790	123020	98313	30999	117590	151650	545900	393360	374540	229460	337120	199050	496320	265560	366470	348740	331740	400450	294650	313930	355790	484000	316640	405050	tr|A0A2K3DDX0|A0A2K3DDX0_CHLRE
584250	325390	494020	193990	186200	57872	271920	226670	340260	74220	72278	91915	245370	347350	296710	42228	217620	552300	216430	411150	295980	116880	117380	135130	208040	227990	199760	191070	177960	190470	45018	110510	180070	201870	174020	175170	tr|A0A2K3DDX2|A0A2K3DDX2_CHLRE
1355900	1165600	1207600	1061300	898790	1042100	1100000	1068600	1050600	715440	925500	697540	1147100	1264400	1300500	265750	1569800	1408500	891070	891390	822120	619080	574240	541050	689230	776720	691220	653650	596840	568840	550090	459730	408500	664190	779520	730400	tr|A0A2K3DDY0|A0A2K3DDY0_CHLRE
587760	573650	635830	695960	386830	763070	668810	523600	491580	479470	561450	525290	630760	629890	759390	134970	757890	634920	616190	585550	669750	276460	360060	267940	364250	520870	448450	576600	560140	486200	269440	401560	418840	304810	458760	292580	tr|A0A2K3DDY5|A0A2K3DDY5_CHLRE
8721900	8757800	8373400	7709800	7016100	7478900	12664000	11203000	10697000	3147100	3891600	3440600	7076300	6815900	6829500	2000700	8889500	8943500	7272600	6613500	6174700	3335200	3269200	3175800	4845100	4464000	4777900	3986500	3742500	4206600	3244600	3029600	3197500	5005600	4509100	4714100	tr|A0A2K3DDZ0|A0A2K3DDZ0_CHLRE;tr|A0A2K3DDY3|A0A2K3DDY3_CHLRE;tr|A8J152|A8J152_CHLRE;tr|A0A2K3DE03|A0A2K3DE03_CHLRE
134440	222580	140280	113000	99198	108770	167070	92488	155080	127530	160380	120300	143330	240110	188020	29666	190260	208960	279580	414220	317550	141040	183390	167560	269090	230730	292340	262910	246030	282140	190660	190120	153440	204020	199780	232970	tr|A0A2K3DDZ2|A0A2K3DDZ2_CHLRE;tr|A0A2K3DKI7|A0A2K3DKI7_CHLRE;tr|A0A2K3E112|A0A2K3E112_CHLRE;tr|A0A2K3D6I5|A0A2K3D6I5_CHLRE
358880	312070	336850	440120	366230	398530	661480	589000	711840	259110	405870	327440	519180	536380	590120	89456	528930	499820	540710	448010	544770	369110	389340	409920	377160	319940	355010	370970	319780	415000	276120	199790	207310	342950	307100	353720	tr|A0A2K3DE08|A0A2K3DE08_CHLRE
1561300	1419900	1601600	1473300	820670	1107800	1402000	1278900	1262900	1093500	1190300	961450	1321400	1031100	1443700	401420	1443100	1865100	1238400	780860	802810	447280	604470	408050	534060	552270	660370	572810	711680	582110	463270	485170	488490	500620	535060	520180	tr|A0A2K3DE14|A0A2K3DE14_CHLRE
69170	76851	53128	0	57094	56266	48243	0	50845	87419	94929	93778	41457	54237	66689	0	85441	48944	20527	17131	47598	27695	15691	52976	26272	14549	91155	62123	29659	51483	23978	31672	43711	37096	79246	65130	tr|A0A2K3DE27|A0A2K3DE27_CHLRE
137300	165970	164060	155930	153310	149210	130160	123160	167910	184180	251230	218590	147030	175560	191610	57283	175430	252110	402640	345290	390910	200070	197080	219150	210050	220510	242150	231070	231160	220940	163170	218320	163220	236310	192470	216680	tr|A0A2K3DE29|A0A2K3DE29_CHLRE
122240	111200	157550	223700	203730	210370	293570	233860	255880	97298	119770	118770	324040	299760	327890	54823	233750	266580	92088	92619	177390	49714	19399	33973	121860	143910	146560	143190	117990	125450	75930	88818	93925	130800	160280	149470	tr|A0A2K3DE30|A0A2K3DE30_CHLRE
315340	267090	412520	297660	262020	216160	226240	230840	399080	254180	323370	220490	218890	241480	0	57667	272330	333460	417190	334320	367030	147760	279310	230330	276860	339820	315080	304470	275460	289060	268120	287510	242210	309300	250920	282230	tr|A0A2K3DE31|A0A2K3DE31_CHLRE
2408000	2715200	2707800	2527500	1799400	2125800	2348600	2286000	2655100	1602000	1688100	1623000	2189300	2949800	2544700	489810	2473500	2757100	2238100	2646100	2228100	1705300	1627200	1795900	1645400	1152700	1932800	2020200	1476300	2021500	904720	1664900	921380	1741400	1705800	1743800	tr|A0A2K3DE33|A0A2K3DE33_CHLRE
71948	76864	275430	317630	182690	176780	319440	118790	361490	161200	36782	32140	317650	286570	77959	122300	190880	169830	0	95186	0	90725	153750	66367	0	125370	133860	76291	79337	230320	112970	113220	163970	150000	127020	87321	tr|A0A2K3DE54|A0A2K3DE54_CHLRE
566800	562510	604190	268250	282700	451720	316530	360030	322120	53404	93277	234810	597880	612490	593500	121360	401350	321940	892250	854650	849250	474660	466890	281740	614010	554040	527450	322280	545250	515490	427500	327370	456020	208120	388080	458020	tr|A0A2K3DE56|A0A2K3DE56_CHLRE
112720	68098	29431	22503	56969	67457	21418	26168	23421	77978	72297	87033	0	21787	28493	5085.5	25664	29702	130290	139240	61043	30013	81875	78547	76781	74922	28698	90017	36475	88143	68196	72738	70470	24773	77628	83799	tr|A0A2K3DE58|A0A2K3DE58_CHLRE
28900000	28299000	28741000	27826000	25695000	25860000	32236000	30692000	33420000	34585000	33686000	34923000	32885000	31517000	35279000	6471900	31310000	31835000	41414000	37912000	39413000	22394000	24875000	24472000	31457000	31618000	31607000	34326000	34704000	35703000	23775000	23290000	25014000	26975000	27105000	26569000	tr|A8J1A3|A8J1A3_CHLRE;tr|A0A2K3DE61|A0A2K3DE61_CHLRE
496690	141330	139250	201000	143740	202060	252870	128140	164370	127840	88597	288840	177750	189330	164330	67477	168010	181530	258210	405650	387810	70260	214700	99754	395500	373820	174040	282420	175690	149520	286010	203610	102630	625280	287770	126150	tr|A0A2K3DE62|A0A2K3DE62_CHLRE
12460	10582	9127.2	40332	39755	29192	46553	11940	56324	6408	18372	5036.2	14620	10574	11779	0	11256	11831	16512	15361	13743	13308	15215	7868.6	10931	10256	6572	14984	13795	10873	10569	6811.5	0	7677.3	6832.8	0	tr|A0A2K3DE63|A0A2K3DE63_CHLRE
1167900	1087000	1133100	2269400	2643400	1117000	3260800	2419500	2736100	1806800	828240	2023700	1006400	1601800	1677200	276220	1108800	1242800	2495400	2298800	2437900	2270000	2382200	1144800	1798800	2293800	2194600	2440600	2391700	2318900	1664300	1538200	1593400	1548400	1399100	1441400	tr|A0A2K3DE67|A0A2K3DE67_CHLRE
[truncated: 2,716 more rows]

## Sheet: Normalization list
Protein	WT01_01	WT01_02	WT01_03	WT02_01	WT02_02	WT02_03	WT03_01	WT03_02	WT03_03	WT04_01	WT04_02	WT04_03	N01_01	N01_02	N01_03	N02_01	N02_02	N02_03	N03_01	N03_02	N03_03	N04_01	N04_02	N04_03	T01_01	T01_02	T01_03	T02_01	T02_02	T02_03	T03_01	T03_02	T03_03	T04_01	T04_02	T04_03	T: Protein IDs
[truncated: 37 more rows]

[truncated: 2 more sheets: Post-norm-median, Input for figures]
