# Supplementary material for: Tethering ferredoxin-NADP+ reductase to photosystem I promotes photosynthetic cyclic electron transfer
Source: Plant Cell. 2025 Mar 3;37(3):koaf042. doi: 10.1093/plcell/koaf042 (PMC11912148; doi:10.1093/plcell/koaf042)
Supplement: koaf042_Supplementary_Data [file koaf042_supplementary_data.zip › Supplementary_Table_S1.xlsx]

## Sheet: Sheet1
Supplementary Table S1.
Emrich-Mills, Proctor, Degen et al. (2024).
Tethering ferredoxin-NADP+ reductase to photosystem I promotes photosynthetic cyclic electron transfer.
The Plant Cell.
Type	Name	Details	Sequence (annotated files available on request)
Plasmid	pLM005	Backbone vector used in this study. From Mackinder et al. A repeat protein links Rubisco to form the eukaryotic carbon-concentrating organelle. PNAS. 2016 May 24;113(21):5958-63.	TCGCGCGTTTCGGTGATGACGGTGAAAACCTCTGACACATGCAGCTCCCGGAGACGGTCACAGCTTGTCTGTAAGCGGATGCCGGGAGCAGACAAGATATCCTTGACATGATTGGTGCGTATGTTTGTATGAAGCTACAGGACTGATTTGGCGGGCTATGAGGGCGGGGGAAGCTCTGGAAGGGCCGCGATGGGGCGCGCGGCGTCCAGAAGGCGCCATACGGCCCGCTGGCGGCACCCATCCGGTATAAAAGCCCGCGACCCCGAACGGTGACCTCCACTTTCAGCGACAAACGAGCACTTATACATACGCGACTATTCTGCCGCTATACATAACCACTCAGCTAGCTTAAGATCCCATCAAGCTTGCATGCCGGGCGCGCCAGAAGGAGCGCAGCCA…
Plasmid	pTE051	PSAF-FNR expression cassette cloned into pLM005 backbone. Cassette annotation summary: APHVIII_PSAD(pro)-PSAD(5'UTR)_PSAFmod-FNRmod-StrepII_Cytc6(intron)-PSAF(3'UTR).	ACGGCGGTGGATGGAAGATACTGCTCTCAAGTGCTGAAGCGGTAGCTTAGCTCCCCGTTTCGTGCTGATCAGTCTTTTTCAACACGTAAAAAGCGGAGGAGTTTTGCAATTTTGTTGGTTGTAACGATCCTCCGTTGATTTTGGCCTCTTTCTCCATGGGCGGGCTGGGCGTATTTGAAGCGGGTACCAGCTTTTGTTCCCTTTAGTGAGGGTTAATTGCGACCAATCGTCACACGAGCCCTCGTCAGAAACACGTCTCCGCCACGCTCTCCCTCTCACGGCCGACCCCGCAGCCCTTTTGCCCTTTCCTAGGCCACCGACAGGACCCAGGCGCTCTCAGCATGCCTCAACAACCCGTACTCGTGCCAGCGGTGCCCTTGTGCTGGTGATCGCTTGGAA…
Peptide	PSAF-FNR	Chimeric PSAF-FNR peptide with predicted chloroplast transit peptide and C-terminal Strep II tag.	MALTMRNPAVKASSRVAPSSRRALRVACQAQKNETASKVGTALAASALAAAVSLSAPSAAMADIAGLTPCSESKAYAKLEKKELKTLEKRLKQYEADSAPAVALKATMERTKARFANYAKAGLLCGNDGLPHLIADPGLALKYGHAGEVFIPTFGFLYVAGYIGYVGRQYLIAVKGEAKPTDKEIIIDVPLATKLAWQGAGWPLAAVQELQRGTLLEKEENITVSPRNGTGGSGGRATKASTAVTTDMSKRTVPTKLEEGEMPLNTYSNKAPFKAKVRSVEKITGPKATGETCHIIIETEGKIPFWEGQSYGVIPPGTKINSKGKEVPHGTRLYSIASSRYGDDFDGQTASLCVRRAVYVDPETGKEDPAKKGLCSNFLCDATPGTEISMTGPTGKVLL…
Guide RNA	sgTE01	Single guide RNA targeting the middle of FNR (Cre11.g476750) exon 6. PAM site shown in square brackets. Target sites of 20mer+PAM: 1 Target sites of 12mer+PAM: 1 Taget sites of 8mer+PAM: 49	[CCC]TCTGATCTGCGTGGCCACCG
Guide RNA	sgTE05	Single guide RNA targeting the 3' end of PSAF (Cre09.g412100) exon 3. PAM site shown in square brackets. Target sites of 20mer+PAM: 1 Target sites of 12mer+PAM: 12 Taget sites of 8mer+PAM: 703	[CCG]CTGTGCAGGTGCGCAAATTT
Primer	oTE587	Forward primer - binds at the 3' end of the PSAF 5'UTR.	GACCAGCTTACCAGTCCGAA
Primer	oTE588	Reverse primer - binds at the 5' end of the PSAF 3'UTR.	CCGAACGAGATACAGAAGGC
Primer	oTE497	Forward primer - binds at the 3' end of PSAF exon 4.	AGAACATCACCGTGTCTCCC
Primer	oTE511	Reverse primer - binds in the middle of FNR exon 6.	CGGTCATCGAGATCTCGGTG
Primer	oTE347	Reverse primer - binds in the middle of FNR intron 6, just downstream of exon 6 CRISPR target site.	GCGGTTAACCCCATCCTTTC
Primer	oTE348	Reverse primer - binds in the middle of AphVII exon 1 (near the 5' end of the AphVII cassette, facing outwards).	ACGGTCGAGAAGTAACAGGG
Primer	oTE024	Forward primer - binds in the middle of the RBCS2 3'UTR element (near the 3' end of the AphVII cassette, facing outwards).	TCAAGTGCTGAAGCGGTAGC
