# Supplementary material for: Tethering ferredoxin-NADP+ reductase to photosystem I promotes photosynthetic cyclic electron transfer
Source: Plant Cell. 2025 Mar 3;37(3):koaf042. doi: 10.1093/plcell/koaf042 (PMC11912148; doi:10.1093/plcell/koaf042)
Supplement: koaf042_Supplementary_Data [file koaf042_supplementary_data.zip › Supplementary_Table_S2.xlsx]

## Sheet: Figure 1B
Tukey's multiple comparisons test	Mean Diff.	95.00% CI of diff.	Below threshold?	Summary	Adjusted P Value
WT vs. NT4	-2	-3.572 to -0.4282	Yes	**	0.0087	A-B
WT vs. NT12	-1.88	-3.452 to -0.3082	Yes	*	0.0144	A-C
WT vs. T7	-2.08	-3.652 to -0.5082	Yes	**	0.0062	A-D
WT vs. T10	-2.46	-4.032 to -0.8882	Yes	**	0.0012	A-E
NT4 vs. NT12	0.12	-1.452 to 1.692	No	ns	0.9993	B-C
NT4 vs. T7	-0.08	-1.652 to 1.492	No	ns	0.9999	B-D
NT4 vs. T10	-0.46	-2.032 to 1.112	No	ns	0.9025	B-E
NT12 vs. T7	-0.2	-1.772 to 1.372	No	ns	0.9952	C-D
NT12 vs. T10	-0.58	-2.152 to 0.9918	No	ns	0.8024	C-E
T7 vs. T10	-0.38	-1.952 to 1.192	No	ns	0.9485	D-E
Test details	Mean 1	Mean 2	Mean Diff.	SE of diff.	n1	n2	q	DF
WT vs. NT4	12.56	14.56	-2	0.5253	5	5	5.385	20
WT vs. NT12	12.56	14.44	-1.88	0.5253	5	5	5.062	20
WT vs. T7	12.56	14.64	-2.08	0.5253	5	5	5.6	20
WT vs. T10	12.56	15.02	-2.46	0.5253	5	5	6.623	20
NT4 vs. NT12	14.56	14.44	0.12	0.5253	5	5	0.3231	20
NT4 vs. T7	14.56	14.64	-0.08	0.5253	5	5	0.2154	20
NT4 vs. T10	14.56	15.02	-0.46	0.5253	5	5	1.238	20
NT12 vs. T7	14.44	14.64	-0.2	0.5253	5	5	0.5385	20
NT12 vs. T10	14.44	15.02	-0.58	0.5253	5	5	1.562	20
T7 vs. T10	14.64	15.02	-0.38	0.5253	5	5	1.023	20

## Sheet: Figure 1C
Tukey's multiple comparisons test	Mean Diff.	95.00% CI of diff.	Below threshold?	Summary	Adjusted P Value
WT vs. NT4	-0.16	-1.422 to 1.102	No	ns	0.9952	A-B
WT vs. NT12	0.138	-1.124 to 1.400	No	ns	0.9973	A-C
WT vs. T7	0	-1.262 to 1.262	No	ns	>0.9999	A-D
WT vs. T10	-0.2	-1.462 to 1.062	No	ns	0.9889	A-E
NT4 vs. NT12	0.298	-0.9636 to 1.560	No	ns	0.9525	B-C
NT4 vs. T7	0.16	-1.102 to 1.422	No	ns	0.9952	B-D
NT4 vs. T10	-0.04	-1.302 to 1.222	No	ns	>0.9999	B-E
NT12 vs. T7	-0.138	-1.400 to 1.124	No	ns	0.9973	C-D
NT12 vs. T10	-0.338	-1.600 to 0.9236	No	ns	0.927	C-E
T7 vs. T10	-0.2	-1.462 to 1.062	No	ns	0.9889	D-E
Test details	Mean 1	Mean 2	Mean Diff.	SE of diff.	n1	n2	q	DF
WT vs. NT4	8.1	8.26	-0.16	0.4216	5	5	0.5367	20
WT vs. NT12	8.1	7.962	0.138	0.4216	5	5	0.4629	20
WT vs. T7	8.1	8.1	0	0.4216	5	5	0	20
WT vs. T10	8.1	8.3	-0.2	0.4216	5	5	0.6709	20
NT4 vs. NT12	8.26	7.962	0.298	0.4216	5	5	0.9996	20
NT4 vs. T7	8.26	8.1	0.16	0.4216	5	5	0.5367	20
NT4 vs. T10	8.26	8.3	-0.04	0.4216	5	5	0.1342	20
NT12 vs. T7	7.962	8.1	-0.138	0.4216	5	5	0.4629	20
NT12 vs. T10	7.962	8.3	-0.338	0.4216	5	5	1.134	20
T7 vs. T10	8.1	8.3	-0.2	0.4216	5	5	0.6709	20

## Sheet: Figure 2 D
Tukey's multiple comparisons test	Mean Diff.	95.00% CI of diff.	Below threshold?	Summary	Adjusted P Value			Letter	Genotype
WT vs. NT4	1.3	1.025 to 1.575	Yes	****	<0.0001			a	WT
WT vs. NT12	1.267	0.9917 to 1.542	Yes	****	<0.0001			b	NT4
WT vs. T7	1.067	0.7917 to 1.342	Yes	****	<0.0001			b	NT12
WT vs. T10	1.3	1.025 to 1.575	Yes	****	<0.0001			b	T7
NT4 vs. NT12	-0.03333	-0.3083 to 0.2416	No	ns	0.9923			b	T10
NT4 vs. T7	-0.2333	-0.5083 to 0.04160	No	ns	0.1022
NT4 vs. T10	0	-0.2749 to 0.2749	No	ns	>0.9999
NT12 vs. T7	-0.2	-0.4749 to 0.07494	No	ns	0.1799
NT12 vs. T10	0.03333	-0.2416 to 0.3083	No	ns	0.9923
T7 vs. T10	0.2333	-0.04160 to 0.5083	No	ns	0.1022

## Sheet: Figure 5
Genotype	Letters	mean_value	sd_value	n	PAR	Bic_Cond	Variable	p_value	f_statistic
WT	a	0.733	0.000816497	4	0	Oxic + 10 mM Bicarbonate	YII	0.00823081	5.1408
NT4	a	0.72825	0.00689807	4	0	Oxic + 10 mM Bicarbonate	YII	0.00823081	5.1408
T7	ab	0.72125	0.0108436	4	0	Oxic + 10 mM Bicarbonate	YII	0.00823081	5.1408
NT12	ab	0.7175	0.00645497	4	0	Oxic + 10 mM Bicarbonate	YII	0.00823081	5.1408
T10	b	0.7105	0.00984886	4	0	Oxic + 10 mM Bicarbonate	YII	0.00823081	5.1408
WT	a	0.74875	0.00298608	4	0	Oxic + 0 mM Bicarbonate	YII	1.7836e-08	49.6337
NT4	a	0.746	0.000816497	4	0	Oxic + 0 mM Bicarbonate	YII	1.7836e-08	49.6337
T7	b	0.74025	0.00236291	4	0	Oxic + 0 mM Bicarbonate	YII	1.7836e-08	49.6337
NT12	c	0.7355	0.00129099	4	0	Oxic + 0 mM Bicarbonate	YII	1.7836e-08	49.6337
T10	c	0.731	0.00216025	4	0	Oxic + 0 mM Bicarbonate	YII	1.7836e-08	49.6337
WT	a	0.6935	0.0043589	4	0	Anoxic + 10 mM Bicarbonate	YII	3.72375e-09	62.1431
NT4	b	0.67725	0.00330404	4	0	Anoxic + 10 mM Bicarbonate	YII	3.72375e-09	62.1431
NT12	c	0.6655	0.00420317	4	0	Anoxic + 10 mM Bicarbonate	YII	3.72375e-09	62.1431
T7	c	0.66525	0.00298608	4	0	Anoxic + 10 mM Bicarbonate	YII	3.72375e-09	62.1431
T10	d	0.6515	0.00479583	4	0	Anoxic + 10 mM Bicarbonate	YII	3.72375e-09	62.1431
WT	a	0.6535	0.00288675	4	99	Oxic + 10 mM Bicarbonate	YII	8.68342e-08	39.386
NT4	b	0.63925	0.00340343	4	99	Oxic + 10 mM Bicarbonate	YII	8.68342e-08	39.386
NT12	c	0.6245	0.00574456	4	99	Oxic + 10 mM Bicarbonate	YII	8.68342e-08	39.386
T10	c	0.61675	0.00865544	4	99	Oxic + 10 mM Bicarbonate	YII	8.68342e-08	39.386
T7	c	0.6135	0.00369685	4	99	Oxic + 10 mM Bicarbonate	YII	8.68342e-08	39.386
T10	a	0.062	0.00382971	4	99	Oxic + 10 mM Bicarbonate	NPQ	0.019697	4.07609
T7	a	0.061	0.00516398	4	99	Oxic + 10 mM Bicarbonate	NPQ	0.019697	4.07609
NT4	ab	0.06	0.00382971	4	99	Oxic + 10 mM Bicarbonate	NPQ	0.019697	4.07609
NT12	ab	0.059	0	4	99	Oxic + 10 mM Bicarbonate	NPQ	0.019697	4.07609
WT	b	0.053	0.0023094	4	99	Oxic + 10 mM Bicarbonate	NPQ	0.019697	4.07609
T7	a	0.091	0.00945163	4	99	Oxic + 10 mM Bicarbonate	1-qP	2.12311e-06	24.2446
NT12	b	0.071	0	4	99	Oxic + 10 mM Bicarbonate	1-qP	2.12311e-06	24.2446
T10	b	0.07	0.002	4	99	Oxic + 10 mM Bicarbonate	1-qP	2.12311e-06	24.2446
NT4	bc	0.066	0.00503322	4	99	Oxic + 10 mM Bicarbonate	1-qP	2.12311e-06	24.2446
WT	c	0.058	0.002	4	99	Oxic + 10 mM Bicarbonate	1-qP	2.12311e-06	24.2446
WT	a	0.63625	0.00457347	4	99	Oxic + 0 mM Bicarbonate	YII	1.82235e-10	95.0058
NT4	b	0.611	0.00294392	4	99	Oxic + 0 mM Bicarbonate	YII	1.82235e-10	95.0058
T7	bc	0.60425	0.00499166	4	99	Oxic + 0 mM Bicarbonate	YII	1.82235e-10	95.0058
T10	cd	0.5965	0.00264575	4	99	Oxic + 0 mM Bicarbonate	YII	1.82235e-10	95.0058
NT12	d	0.5915	0.00173205	4	99	Oxic + 0 mM Bicarbonate	YII	1.82235e-10	95.0058
T10	a	0.129	0.00565685	4	99	Oxic + 0 mM Bicarbonate	NPQ	7.60415e-06	19.7846
T7	ab	0.12175	0.00287228	4	99	Oxic + 0 mM Bicarbonate	NPQ	7.60415e-06	19.7846
NT12	bc	0.113	0.00382971	4	99	Oxic + 0 mM Bicarbonate	NPQ	7.60415e-06	19.7846
NT4	c	0.109	0.002	4	99	Oxic + 0 mM Bicarbonate	NPQ	7.60415e-06	19.7846
WT	c	0.106	0.00565685	4	99	Oxic + 0 mM Bicarbonate	NPQ	7.60415e-06	19.7846
NT12	a	0.101	0.002	4	99	Oxic + 0 mM Bicarbonate	1-qP	8.31611e-07	28.0382
NT4	b	0.088	0.0023094	4	99	Oxic + 0 mM Bicarbonate	1-qP	8.31611e-07	28.0382
T7	bc	0.0805	0.00714143	4	99	Oxic + 0 mM Bicarbonate	1-qP	8.31611e-07	28.0382
T10	cd	0.072	0.00382971	4	99	Oxic + 0 mM Bicarbonate	1-qP	8.31611e-07	28.0382
WT	d	0.061	0.0095219	4	99	Oxic + 0 mM Bicarbonate	1-qP	8.31611e-07	28.0382
WT	a	0.61175	0.00834166	4	99	Anoxic + 10 mM Bicarbonate	YII	6.34091e-07	29.227
NT4	b	0.597	0.00294392	4	99	Anoxic + 10 mM Bicarbonate	YII	6.34091e-07	29.227
T7	bc	0.588	0.00547723	4	99	Anoxic + 10 mM Bicarbonate	YII	6.34091e-07	29.227
T10	cd	0.57675	0.00623832	4	99	Anoxic + 10 mM Bicarbonate	YII	6.34091e-07	29.227
NT12	d	0.57575	0.00275379	4	99	Anoxic + 10 mM Bicarbonate	YII	6.34091e-07	29.227
T10	a	0.032	0.00382971	4	99	Anoxic + 10 mM Bicarbonate	NPQ	0.156761	1.93519
T7	a	0.029	0.0023094	4	99	Anoxic + 10 mM Bicarbonate	NPQ	0.156761	1.93519
NT4	a	0.028	0.002	4	99	Anoxic + 10 mM Bicarbonate	NPQ	0.156761	1.93519
WT	a	0.02725	0.00287228	4	99	Anoxic + 10 mM Bicarbonate	NPQ	0.156761	1.93519
NT12	a	0.02725	0.00287228	4	99	Anoxic + 10 mM Bicarbonate	NPQ	0.156761	1.93519
NT12	a	0.104	0.004	4	99	Anoxic + 10 mM Bicarbonate	1-qP	3.11072e-05	15.6627
WT	b	0.087	0.0068313	4	99	Anoxic + 10 mM Bicarbonate	1-qP	3.11072e-05	15.6627
NT4	b	0.086	0.00565685	4	99	Anoxic + 10 mM Bicarbonate	1-qP	3.11072e-05	15.6627
T7	b	0.08125	0.00457347	4	99	Anoxic + 10 mM Bicarbonate	1-qP	3.11072e-05	15.6627
T10	b	0.0755	0.00544671	4	99	Anoxic + 10 mM Bicarbonate	1-qP	3.11072e-05	15.6627
WT	a	0.548	0.00294392	4	225	Oxic + 10 mM Bicarbonate	YII	1.93891e-08	49.0375
T7	b	0.518	0.00469042	4	225	Oxic + 10 mM Bicarbonate	YII	1.93891e-08	49.0375
T10	b	0.51775	0.00485627	4	225	Oxic + 10 mM Bicarbonate	YII	1.93891e-08	49.0375
NT4	b	0.516	0.00355903	4	225	Oxic + 10 mM Bicarbonate	YII	1.93891e-08	49.0375
NT12	b	0.51125	0.00457347	4	225	Oxic + 10 mM Bicarbonate	YII	1.93891e-08	49.0375
NT12	a	0.144	0.002	4	225	Oxic + 10 mM Bicarbonate	NPQ	9.5099e-08	38.8605
NT4	a	0.141	0.00326599	4	225	Oxic + 10 mM Bicarbonate	NPQ	9.5099e-08	38.8605
T10	b	0.13	0.00503322	4	225	Oxic + 10 mM Bicarbonate	NPQ	9.5099e-08	38.8605
T7	b	0.12	0.004	4	225	Oxic + 10 mM Bicarbonate	NPQ	9.5099e-08	38.8605
WT	c	0.108	0.00765942	4	225	Oxic + 10 mM Bicarbonate	NPQ	9.5099e-08	38.8605
T7	a	0.18525	0.0132004	4	225	Oxic + 10 mM Bicarbonate	1-qP	0.0695104	2.71946
NT4	a	0.18125	0.0119269	4	225	Oxic + 10 mM Bicarbonate	1-qP	0.0695104	2.71946
NT12	a	0.17125	0.0149527	4	225	Oxic + 10 mM Bicarbonate	1-qP	0.0695104	2.71946
WT	a	0.167	0.0095219	4	225	Oxic + 10 mM Bicarbonate	1-qP	0.0695104	2.71946
T10	a	0.161	0.010328	4	225	Oxic + 10 mM Bicarbonate	1-qP	0.0695104	2.71946
T7	a	0.46275	0.00499166	4	225	Oxic + 0 mM Bicarbonate	YII	2.53236e-09	65.6439
T10	ab	0.45275	0.00298608	4	225	Oxic + 0 mM Bicarbonate	YII	2.53236e-09	65.6439
WT	b	0.444	0.00716473	4	225	Oxic + 0 mM Bicarbonate	YII	2.53236e-09	65.6439
NT4	c	0.419	0.00787401	4	225	Oxic + 0 mM Bicarbonate	YII	2.53236e-09	65.6439
NT12	c	0.408	0.00382971	4	225	Oxic + 0 mM Bicarbonate	YII	2.53236e-09	65.6439
T10	a	0.189	0.002	4	225	Oxic + 0 mM Bicarbonate	NPQ	1.14158e-14	356.346
T7	a	0.182	0.00516398	4	225	Oxic + 0 mM Bicarbonate	NPQ	1.14158e-14	356.346
NT4	b	0.171	0.0023094	4	225	Oxic + 0 mM Bicarbonate	NPQ	1.14158e-14	356.346
NT12	c	0.161	0	4	225	Oxic + 0 mM Bicarbonate	NPQ	1.14158e-14	356.346
WT	d	0.112	0.004	4	225	Oxic + 0 mM Bicarbonate	NPQ	1.14158e-14	356.346
NT12	a	0.35	0.0068313	4	225	Oxic + 0 mM Bicarbonate	1-qP	8.14097e-12	145.955
NT4	a	0.341	0.00979796	4	225	Oxic + 0 mM Bicarbonate	1-qP	8.14097e-12	145.955
WT	a	0.34	0.01	4	225	Oxic + 0 mM Bicarbonate	1-qP	8.14097e-12	145.955
T7	b	0.256	0.00886942	4	225	Oxic + 0 mM Bicarbonate	1-qP	8.14097e-12	145.955
T10	b	0.254	0.002	4	225	Oxic + 0 mM Bicarbonate	1-qP	8.14097e-12	145.955
WT	a	0.54225	0.00386221	4	225	Anoxic + 10 mM Bicarbonate	YII	1.77403e-05	17.2142
T7	b	0.5295	0.00369685	4	225	Anoxic + 10 mM Bicarbonate	YII	1.77403e-05	17.2142
NT4	b	0.5295	0.00645497	4	225	Anoxic + 10 mM Bicarbonate	YII	1.77403e-05	17.2142
T10	b	0.5265	0.00238048	4	225	Anoxic + 10 mM Bicarbonate	YII	1.77403e-05	17.2142
NT12	c	0.5145	0.00613732	4	225	Anoxic + 10 mM Bicarbonate	YII	1.77403e-05	17.2142
NT4	a	0.05	0.002	4	225	Anoxic + 10 mM Bicarbonate	NPQ	1.70248e-06	25.0962
NT12	a	0.049	0.0023094	4	225	Anoxic + 10 mM Bicarbonate	NPQ	1.70248e-06	25.0962
WT	b	0.043	0.00326599	4	225	Anoxic + 10 mM Bicarbonate	NPQ	1.70248e-06	25.0962
T7	bc	0.038	0.002	4	225	Anoxic + 10 mM Bicarbonate	NPQ	1.70248e-06	25.0962
T10	c	0.035	0.00326599	4	225	Anoxic + 10 mM Bicarbonate	NPQ	1.70248e-06	25.0962
NT12	a	0.17725	0.00639661	4	225	Anoxic + 10 mM Bicarbonate	1-qP	0.000257211	10.7575
WT	a	0.17625	0.00518813	4	225	Anoxic + 10 mM Bicarbonate	1-qP	0.000257211	10.7575
NT4	a	0.16575	0.0100457	4	225	Anoxic + 10 mM Bicarbonate	1-qP	0.000257211	10.7575
T7	ab	0.164	0.00382971	4	225	Anoxic + 10 mM Bicarbonate	1-qP	0.000257211	10.7575
T10	b	0.152	0.00382971	4	225	Anoxic + 10 mM Bicarbonate	1-qP	0.000257211	10.7575
WT	a	0.43125	0.0025	4	401	Oxic + 10 mM Bicarbonate	YII	2.55311e-10	90.6441
T7	b	0.41175	0.00680074	4	401	Oxic + 10 mM Bicarbonate	YII	2.55311e-10	90.6441
T10	b	0.41125	0.00567891	4	401	Oxic + 10 mM Bicarbonate	YII	2.55311e-10	90.6441
NT4	c	0.39125	0.00125831	4	401	Oxic + 10 mM Bicarbonate	YII	2.55311e-10	90.6441
NT12	d	0.37625	0.0035	4	401	Oxic + 10 mM Bicarbonate	YII	2.55311e-10	90.6441
NT4	a	0.22	0.0046188	4	401	Oxic + 10 mM Bicarbonate	NPQ	2.08574e-09	67.4748
NT12	ab	0.208	0.00326599	4	401	Oxic + 10 mM Bicarbonate	NPQ	2.08574e-09	67.4748
T10	bc	0.197	0.0068313	4	401	Oxic + 10 mM Bicarbonate	NPQ	2.08574e-09	67.4748
T7	c	0.188	0.00730297	4	401	Oxic + 10 mM Bicarbonate	NPQ	2.08574e-09	67.4748
WT	d	0.159	0.00516398	4	401	Oxic + 10 mM Bicarbonate	NPQ	2.08574e-09	67.4748
NT12	a	0.353	0.00979796	4	401	Oxic + 10 mM Bicarbonate	1-qP	3.40514e-05	15.4234
NT4	ab	0.33425	0.00899537	4	401	Oxic + 10 mM Bicarbonate	1-qP	3.40514e-05	15.4234
WT	bc	0.313	0.00757188	4	401	Oxic + 10 mM Bicarbonate	1-qP	3.40514e-05	15.4234
T7	bc	0.30875	0.0179141	4	401	Oxic + 10 mM Bicarbonate	1-qP	3.40514e-05	15.4234
T10	c	0.28825	0.0157136	4	401	Oxic + 10 mM Bicarbonate	1-qP	3.40514e-05	15.4234
T7	a	0.32	0.00496655	4	401	Oxic + 0 mM Bicarbonate	YII	4.90111e-08	42.8425
T10	a	0.315	0.00637704	4	401	Oxic + 0 mM Bicarbonate	YII	4.90111e-08	42.8425
WT	b	0.29975	0.00531507	4	401	Oxic + 0 mM Bicarbonate	YII	4.90111e-08	42.8425
NT4	c	0.28225	0.00767572	4	401	Oxic + 0 mM Bicarbonate	YII	4.90111e-08	42.8425
NT12	c	0.275	0.00535413	4	401	Oxic + 0 mM Bicarbonate	YII	4.90111e-08	42.8425
T10	a	0.22825	0.00340343	4	401	Oxic + 0 mM Bicarbonate	NPQ	2.19179e-13	238.94
T7	a	0.2275	0.00519615	4	401	Oxic + 0 mM Bicarbonate	NPQ	2.19179e-13	238.94
NT4	b	0.191	0.00945163	4	401	Oxic + 0 mM Bicarbonate	NPQ	2.19179e-13	238.94
NT12	b	0.183	0.002	4	401	Oxic + 0 mM Bicarbonate	NPQ	2.19179e-13	238.94
WT	c	0.1235	0.00465475	4	401	Oxic + 0 mM Bicarbonate	NPQ	2.19179e-13	238.94
NT12	a	0.555	0.0095219	4	401	Oxic + 0 mM Bicarbonate	1-qP	9.45135e-11	104.083
WT	a	0.55	0.006	4	401	Oxic + 0 mM Bicarbonate	1-qP	9.45135e-11	104.083
NT4	a	0.548	0.00945163	4	401	Oxic + 0 mM Bicarbonate	1-qP	9.45135e-11	104.083
T7	b	0.46575	0.00956992	4	401	Oxic + 0 mM Bicarbonate	1-qP	9.45135e-11	104.083
T10	b	0.464	0.0110151	4	401	Oxic + 0 mM Bicarbonate	1-qP	9.45135e-11	104.083
T7	a	0.45625	0.00763217	4	401	Anoxic + 10 mM Bicarbonate	YII	5.49453e-05	14.2043
WT	ab	0.45525	0.00826136	4	401	Anoxic + 10 mM Bicarbonate	YII	5.49453e-05	14.2043
T10	ab	0.4475	0.00341565	4	401	Anoxic + 10 mM Bicarbonate	YII	5.49453e-05	14.2043
NT4	b	0.44175	0.00518813	4	401	Anoxic + 10 mM Bicarbonate	YII	5.49453e-05	14.2043
NT12	c	0.42775	0.00512348	4	401	Anoxic + 10 mM Bicarbonate	YII	5.49453e-05	14.2043
NT4	a	0.118	0.00326599	4	401	Anoxic + 10 mM Bicarbonate	NPQ	1.42505e-08	51.2697
NT12	b	0.107	0.00382971	4	401	Anoxic + 10 mM Bicarbonate	NPQ	1.42505e-08	51.2697
T10	c	0.088	0.00516398	4	401	Anoxic + 10 mM Bicarbonate	NPQ	1.42505e-08	51.2697
T7	c	0.085	0.00382971	4	401	Anoxic + 10 mM Bicarbonate	NPQ	1.42505e-08	51.2697
WT	c	0.08125	0.00561991	4	401	Anoxic + 10 mM Bicarbonate	NPQ	1.42505e-08	51.2697
WT	a	0.2785	0.0129743	4	401	Anoxic + 10 mM Bicarbonate	1-qP	1.49259e-05	17.7152
NT12	ab	0.266	0.00824621	4	401	Anoxic + 10 mM Bicarbonate	1-qP	1.49259e-05	17.7152
NT4	bc	0.247	0.0108321	4	401	Anoxic + 10 mM Bicarbonate	1-qP	1.49259e-05	17.7152
T7	c	0.23625	0.00838153	4	401	Anoxic + 10 mM Bicarbonate	1-qP	1.49259e-05	17.7152
T10	c	0.22925	0.00722842	4	401	Anoxic + 10 mM Bicarbonate	1-qP	1.49259e-05	17.7152
WT	a	0.24325	0.00967385	4	887	Oxic + 10 mM Bicarbonate	YII	0.00306294	6.49595
T7	ab	0.2355	0.00842615	4	887	Oxic + 10 mM Bicarbonate	YII	0.00306294	6.49595
T10	abc	0.23025	0.0143382	4	887	Oxic + 10 mM Bicarbonate	YII	0.00306294	6.49595
NT4	bc	0.21725	0.0103722	4	887	Oxic + 10 mM Bicarbonate	YII	0.00306294	6.49595
NT12	c	0.21275	0.00403113	4	887	Oxic + 10 mM Bicarbonate	YII	0.00306294	6.49595
T10	a	0.345	0.00730297	4	887	Oxic + 10 mM Bicarbonate	NPQ	3.37613e-06	22.535
NT4	a	0.343	0.00516398	4	887	Oxic + 10 mM Bicarbonate	NPQ	3.37613e-06	22.535
T7	ab	0.33825	0.01279	4	887	Oxic + 10 mM Bicarbonate	NPQ	3.37613e-06	22.535
NT12	b	0.31975	0.007932	4	887	Oxic + 10 mM Bicarbonate	NPQ	3.37613e-06	22.535
WT	c	0.292	0.011547	4	887	Oxic + 10 mM Bicarbonate	NPQ	3.37613e-06	22.535
NT12	a	0.596	0.0117757	4	887	Oxic + 10 mM Bicarbonate	1-qP	0.00325878	6.40589
NT4	a	0.59125	0.021093	4	887	Oxic + 10 mM Bicarbonate	1-qP	0.00325878	6.40589
WT	ab	0.5655	0.0159269	4	887	Oxic + 10 mM Bicarbonate	1-qP	0.00325878	6.40589
T7	b	0.54975	0.0200562	4	887	Oxic + 10 mM Bicarbonate	1-qP	0.00325878	6.40589
T10	b	0.547	0.0197315	4	887	Oxic + 10 mM Bicarbonate	1-qP	0.00325878	6.40589
WT	a	0.205	0.00948683	4	887	Oxic + 0 mM Bicarbonate	YII	0.00787883	5.19722
T10	ab	0.1975	0.00465475	4	887	Oxic + 0 mM Bicarbonate	YII	0.00787883	5.19722
T7	ab	0.1935	0.00998332	4	887	Oxic + 0 mM Bicarbonate	YII	0.00787883	5.19722
NT12	b	0.1855	0.00723418	4	887	Oxic + 0 mM Bicarbonate	YII	0.00787883	5.19722
NT4	b	0.18225	0.00771902	4	887	Oxic + 0 mM Bicarbonate	YII	0.00787883	5.19722
T10	a	0.41775	0.0101448	4	887	Oxic + 0 mM Bicarbonate	NPQ	9.39062e-13	196.065
T7	a	0.416	0.00730297	4	887	Oxic + 0 mM Bicarbonate	NPQ	9.39062e-13	196.065
NT12	b	0.3775	0.00544671	4	887	Oxic + 0 mM Bicarbonate	NPQ	9.39062e-13	196.065
NT4	b	0.36475	0.0129711	4	887	Oxic + 0 mM Bicarbonate	NPQ	9.39062e-13	196.065
WT	c	0.258	0.00886942	4	887	Oxic + 0 mM Bicarbonate	NPQ	9.39062e-13	196.065
NT4	a	0.66575	0.0149972	4	887	Oxic + 0 mM Bicarbonate	1-qP	0.000248242	10.8291
WT	ab	0.656	0.0150997	4	887	Oxic + 0 mM Bicarbonate	1-qP	0.000248242	10.8291
NT12	ab	0.647	0.0126491	4	887	Oxic + 0 mM Bicarbonate	1-qP	0.000248242	10.8291
T7	bc	0.62625	0.0183916	4	887	Oxic + 0 mM Bicarbonate	1-qP	0.000248242	10.8291
T10	c	0.609	0.00503322	4	887	Oxic + 0 mM Bicarbonate	1-qP	0.000248242	10.8291
WT	a	0.273	0.006	4	887	Anoxic + 10 mM Bicarbonate	YII	0.000147293	11.9222
T7	b	0.25225	0.0106888	4	887	Anoxic + 10 mM Bicarbonate	YII	0.000147293	11.9222
T10	b	0.24875	0.0143149	4	887	Anoxic + 10 mM Bicarbonate	YII	0.000147293	11.9222
NT12	b	0.23525	0.00713559	4	887	Anoxic + 10 mM Bicarbonate	YII	0.000147293	11.9222
NT4	b	0.234	0.00365148	4	887	Anoxic + 10 mM Bicarbonate	YII	0.000147293	11.9222
T7	a	0.31375	0.00994569	4	887	Anoxic + 10 mM Bicarbonate	NPQ	5.50373e-09	58.7746
T10	ab	0.3	0.0136626	4	887	Anoxic + 10 mM Bicarbonate	NPQ	5.50373e-09	58.7746
NT4	bc	0.28225	0.00994569	4	887	Anoxic + 10 mM Bicarbonate	NPQ	5.50373e-09	58.7746
NT12	c	0.26975	0.00853913	4	887	Anoxic + 10 mM Bicarbonate	NPQ	5.50373e-09	58.7746
WT	d	0.215	0.006	4	887	Anoxic + 10 mM Bicarbonate	NPQ	5.50373e-09	58.7746
NT4	a	0.52725	0.00478714	4	887	Anoxic + 10 mM Bicarbonate	1-qP	0.000287598	10.5343
NT12	a	0.51775	0.0122304	4	887	Anoxic + 10 mM Bicarbonate	1-qP	0.000287598	10.5343
WT	ab	0.502	0.00979796	4	887	Anoxic + 10 mM Bicarbonate	1-qP	0.000287598	10.5343
T7	bc	0.462	0.0270185	4	887	Anoxic + 10 mM Bicarbonate	1-qP	0.000287598	10.5343
T10	c	0.458	0.0304083	4	887	Anoxic + 10 mM Bicarbonate	1-qP	0.000287598	10.5343
T10	a	0.19825	0.0107819	4	1010	Oxic + 10 mM Bicarbonate	YII	0.0315926	3.54477
WT	ab	0.18875	0.00680074	4	1010	Oxic + 10 mM Bicarbonate	YII	0.0315926	3.54477
NT4	ab	0.1865	0.00793725	4	1010	Oxic + 10 mM Bicarbonate	YII	0.0315926	3.54477
NT12	ab	0.17675	0.0114419	4	1010	Oxic + 10 mM Bicarbonate	YII	0.0315926	3.54477
T7	b	0.17525	0.0120104	4	1010	Oxic + 10 mM Bicarbonate	YII	0.0315926	3.54477
T7	a	0.47075	0.0242813	4	1010	Oxic + 10 mM Bicarbonate	NPQ	0.437828	1.00036
NT4	a	0.468	0.0068313	4	1010	Oxic + 10 mM Bicarbonate	NPQ	0.437828	1.00036
WT	a	0.46375	0.0221416	4	1010	Oxic + 10 mM Bicarbonate	NPQ	0.437828	1.00036
T10	a	0.462	0.0114891	4	1010	Oxic + 10 mM Bicarbonate	NPQ	0.437828	1.00036
NT12	a	0.44675	0.0219146	4	1010	Oxic + 10 mM Bicarbonate	NPQ	0.437828	1.00036
T7	a	0.6305	0.0219165	4	1010	Oxic + 10 mM Bicarbonate	1-qP	0.000281091	10.5797
NT12	a	0.6295	0.0127671	4	1010	Oxic + 10 mM Bicarbonate	1-qP	0.000281091	10.5797
WT	a	0.61575	0.0114419	4	1010	Oxic + 10 mM Bicarbonate	1-qP	0.000281091	10.5797
NT4	a	0.614	0.0095219	4	1010	Oxic + 10 mM Bicarbonate	1-qP	0.000281091	10.5797
T10	b	0.5725	0.0136748	4	1010	Oxic + 10 mM Bicarbonate	1-qP	0.000281091	10.5797
NT4	a	0.16575	0.00921502	4	1010	Oxic + 0 mM Bicarbonate	YII	0.515196	0.850482
NT12	a	0.16025	0.00942956	4	1010	Oxic + 0 mM Bicarbonate	YII	0.515196	0.850482
T7	a	0.15475	0.0136961	4	1010	Oxic + 0 mM Bicarbonate	YII	0.515196	0.850482
WT	a	0.1545	0.0141539	4	1010	Oxic + 0 mM Bicarbonate	YII	0.515196	0.850482
T10	a	0.15375	0.00776209	4	1010	Oxic + 0 mM Bicarbonate	YII	0.515196	0.850482
T10	a	0.635	0.00653197	4	1010	Oxic + 0 mM Bicarbonate	NPQ	2.85572e-10	89.238
T7	a	0.60375	0.0284415	4	1010	Oxic + 0 mM Bicarbonate	NPQ	2.85572e-10	89.238
NT12	b	0.552	0.0114891	4	1010	Oxic + 0 mM Bicarbonate	NPQ	2.85572e-10	89.238
NT4	b	0.53125	0.0267628	4	1010	Oxic + 0 mM Bicarbonate	NPQ	2.85572e-10	89.238
WT	c	0.4	0.0117757	4	1010	Oxic + 0 mM Bicarbonate	NPQ	2.85572e-10	89.238
WT	a	0.71075	0.0251843	4	1010	Oxic + 0 mM Bicarbonate	1-qP	0.00384227	6.16998
T7	b	0.66	0.0227156	4	1010	Oxic + 0 mM Bicarbonate	1-qP	0.00384227	6.16998
NT4	b	0.658	0.0177012	4	1010	Oxic + 0 mM Bicarbonate	1-qP	0.00384227	6.16998
NT12	b	0.65375	0.0192765	4	1010	Oxic + 0 mM Bicarbonate	1-qP	0.00384227	6.16998
T10	b	0.645	0.018619	4	1010	Oxic + 0 mM Bicarbonate	1-qP	0.00384227	6.16998
T10	a	0.2045	0.0129228	4	1010	Anoxic + 10 mM Bicarbonate	YII	0.503512	0.871812
WT	a	0.20375	0.0198221	4	1010	Anoxic + 10 mM Bicarbonate	YII	0.503512	0.871812
T7	a	0.19025	0.0265879	4	1010	Anoxic + 10 mM Bicarbonate	YII	0.503512	0.871812
NT4	a	0.18875	0.0154569	4	1010	Anoxic + 10 mM Bicarbonate	YII	0.503512	0.871812
NT12	a	0.188	0.0092376	4	1010	Anoxic + 10 mM Bicarbonate	YII	0.503512	0.871812
T7	a	0.5	0.0327516	4	1010	Anoxic + 10 mM Bicarbonate	NPQ	0.00153181	7.55328
T10	ab	0.45875	0.0305109	4	1010	Anoxic + 10 mM Bicarbonate	NPQ	0.00153181	7.55328
NT4	abc	0.44425	0.0283005	4	1010	Anoxic + 10 mM Bicarbonate	NPQ	0.00153181	7.55328
NT12	bc	0.43825	0.0232002	4	1010	Anoxic + 10 mM Bicarbonate	NPQ	0.00153181	7.55328
WT	c	0.393	0.0243721	4	1010	Anoxic + 10 mM Bicarbonate	NPQ	0.00153181	7.55328
WT	a	0.5645	0.0412513	4	1010	Anoxic + 10 mM Bicarbonate	1-qP	0.0519851	3.01522
NT4	a	0.5605	0.0330706	4	1010	Anoxic + 10 mM Bicarbonate	1-qP	0.0519851	3.01522
NT12	a	0.552	0.0196977	4	1010	Anoxic + 10 mM Bicarbonate	1-qP	0.0519851	3.01522
T7	a	0.5245	0.0547875	4	1010	Anoxic + 10 mM Bicarbonate	1-qP	0.0519851	3.01522
T10	a	0.4865	0.0290345	4	1010	Anoxic + 10 mM Bicarbonate	1-qP	0.0519851	3.01522

## Sheet: Figure 6B
Tukey's multiple comparisons test	Predicted (LS) mean diff.	95.00% CI of diff.	Below threshold?	Summary	Adjusted P Value
WT vs. NT12	0.01774	0.01401 to 0.02147	Yes	****	<0.0001
WT vs. NT4	0.01362	0.009896 to 0.01735	Yes	****	<0.0001
WT vs. T7	0.02075	0.01702 to 0.02447	Yes	****	<0.0001
WT vs. T10	0.03208	0.02835 to 0.03580	Yes	****	<0.0001
NT12 vs. NT4	-0.004114	-0.007874 to -0.0003529	Yes	*	0.0248
NT12 vs. T7	0.003007	-0.0007541 to 0.006767	No	ns	0.1799
NT12 vs. T10	0.01434	0.01058 to 0.01810	Yes	****	<0.0001
NT4 vs. T7	0.00712	0.003359 to 0.01088	Yes	****	<0.0001
NT4 vs. T10	0.01845	0.01469 to 0.02221	Yes	****	<0.0001
T7 vs. T10	0.01133	0.007569 to 0.01509	Yes	****	<0.0001
Test details	Predicted (LS) mean 1	Predicted (LS) mean 2	Predicted (LS) mean diff.	SE of diff.	N1	N2	q	DF
WT vs. NT12	0.07544	0.05771	0.01774	0.00134	25	24	18.72	91
WT vs. NT4	0.07544	0.06182	0.01362	0.00134	25	24	14.38	91
WT vs. T7	0.07544	0.0547	0.02075	0.00134	25	24	21.9	91
WT vs. T10	0.07544	0.04337	0.03208	0.00134	25	24	33.85	91
NT12 vs. NT4	0.05771	0.06182	-0.004114	0.001351	24	24	4.305	91
NT12 vs. T7	0.05771	0.0547	0.003007	0.001351	24	24	3.147	91
NT12 vs. T10	0.05771	0.04337	0.01434	0.001351	24	24	15.01	91
NT4 vs. T7	0.06182	0.0547	0.00712	0.001351	24	24	7.452	91
NT4 vs. T10	0.06182	0.04337	0.01845	0.001351	24	24	19.31	91
T7 vs. T10	0.0547	0.04337	0.01133	0.001351	24	24	11.86	91

## Sheet: Figure 6C
Tukey's multiple comparisons test	Predicted (LS) mean diff.	95.00% CI of diff.	Below threshold?	Summary	Adjusted P Value
WT vs. NT12	0.01822	0.01467 to 0.02177	Yes	****	<0.0001
WT vs. NT4	0.01872	0.01517 to 0.02227	Yes	****	<0.0001
WT vs. T7	0.02206	0.01851 to 0.02561	Yes	****	<0.0001
WT vs. T10	0.02198	0.01843 to 0.02553	Yes	****	<0.0001
NT12 vs. NT4	0.0004967	-0.003083 to 0.004077	No	ns	0.9952
NT12 vs. T7	0.00384	0.0002603 to 0.007420	Yes	*	0.0292
NT12 vs. T10	0.003763	0.0001829 to 0.007342	Yes	*	0.0344
NT4 vs. T7	0.003343	-0.0002365 to 0.006923	No	ns	0.0789
NT4 vs. T10	0.003266	-0.0003139 to 0.006846	No	ns	0.091
T7 vs. T10	-7.741e-05	-0.003657 to 0.003502	No	ns	>0.9999
Test details	Predicted (LS) mean 1	Predicted (LS) mean 2	Predicted (LS) mean diff.	SE of diff.	N1	N2	q	DF
WT vs. NT12	0.08921	0.07098	0.01822	0.001275	25	24	20.2	91
WT vs. NT4	0.08921	0.07049	0.01872	0.001275	25	24	20.76	91
WT vs. T7	0.08921	0.06714	0.02206	0.001275	25	24	24.46	91
WT vs. T10	0.08921	0.06722	0.02198	0.001275	25	24	24.38	91
NT12 vs. NT4	0.07098	0.07049	0.0004967	0.001286	24	24	0.5462	91
NT12 vs. T7	0.07098	0.06714	0.00384	0.001286	24	24	4.222	91
NT12 vs. T10	0.07098	0.06722	0.003763	0.001286	24	24	4.137	91
NT4 vs. T7	0.07049	0.06714	0.003343	0.001286	24	24	3.676	91
NT4 vs. T10	0.07049	0.06722	0.003266	0.001286	24	24	3.591	91
T7 vs. T10	0.06714	0.06722	-7.741e-05	0.001286	24	24	0.08511	91

## Sheet: Figure 7
Genotype	Letters	mean_value	sd_value	n	PAR	Bic_Cond	Variable	p_value	f_statistic
T10	a	1.11867	0.0691892	3	306	Oxic + 10 mM Bicarbonate	pmf	0.0716479	3.12866
T7	a	1.07811	0.123063	3	306	Oxic + 10 mM Bicarbonate	pmf	0.0716479	3.12866
NT12	a	0.97021	0.10528	3	306	Oxic + 10 mM Bicarbonate	pmf	0.0716479	3.12866
NT4	a	0.916665	0.0164083	3	306	Oxic + 10 mM Bicarbonate	pmf	0.0716479	3.12866
WT	a	0.910383	0.0716146	3	306	Oxic + 10 mM Bicarbonate	pmf	0.0716479	3.12866
NT12	a	34.5874	5.18885	3	306	Oxic + 10 mM Bicarbonate	gH	0.720373	0.525175
WT	a	33.7894	2.2239	3	306	Oxic + 10 mM Bicarbonate	gH	0.720373	0.525175
NT4	a	32.9818	11.3392	3	306	Oxic + 10 mM Bicarbonate	gH	0.720373	0.525175
T10	a	30.0393	10.8656	3	306	Oxic + 10 mM Bicarbonate	gH	0.720373	0.525175
T7	a	27.5703	1.33237	3	306	Oxic + 10 mM Bicarbonate	gH	0.720373	0.525175
T10	a	33.7106	12.5967	3	306	Oxic + 10 mM Bicarbonate	vH	0.945333	0.175682
NT12	a	33.3158	4.0489	3	306	Oxic + 10 mM Bicarbonate	vH	0.945333	0.175682
WT	a	30.658	0.622788	3	306	Oxic + 10 mM Bicarbonate	vH	0.945333	0.175682
NT4	a	30.1403	9.85309	3	306	Oxic + 10 mM Bicarbonate	vH	0.945333	0.175682
T7	a	29.8325	4.73327	3	306	Oxic + 10 mM Bicarbonate	vH	0.945333	0.175682
WT	a	1.23643	0.306755	3	306	Oxic + 0 mM Bicarbonate	pmf	0.473144	0.95367
T7	a	1.07711	0.0947851	3	306	Oxic + 0 mM Bicarbonate	pmf	0.473144	0.95367
T10	a	1.01191	0.256036	3	306	Oxic + 0 mM Bicarbonate	pmf	0.473144	0.95367
NT12	a	0.995954	0.0366701	3	306	Oxic + 0 mM Bicarbonate	pmf	0.473144	0.95367
NT4	a	0.9369	0.192389	3	306	Oxic + 0 mM Bicarbonate	pmf	0.473144	0.95367
T7	a	40.4961	9.43058	3	306	Oxic + 0 mM Bicarbonate	gH	0.859212	0.318586
NT12	a	39.1308	7.17055	3	306	Oxic + 0 mM Bicarbonate	gH	0.859212	0.318586
NT4	a	38.8435	5.11118	3	306	Oxic + 0 mM Bicarbonate	gH	0.859212	0.318586
T10	a	38.683	13.1956	3	306	Oxic + 0 mM Bicarbonate	gH	0.859212	0.318586
WT	a	32.4909	10.8906	3	306	Oxic + 0 mM Bicarbonate	gH	0.859212	0.318586
T7	a	43.9926	12.5658	3	306	Oxic + 0 mM Bicarbonate	vH	0.972342	0.119616
T10	a	41.3351	24.0142	3	306	Oxic + 0 mM Bicarbonate	vH	0.972342	0.119616
NT12	a	38.9433	6.96884	3	306	Oxic + 0 mM Bicarbonate	vH	0.972342	0.119616
WT	a	38.055	6.58889	3	306	Oxic + 0 mM Bicarbonate	vH	0.972342	0.119616
NT4	a	37.0383	12.4553	3	306	Oxic + 0 mM Bicarbonate	vH	0.972342	0.119616
T10	a	0.794306	0.0412785	3	306	Anoxic + 10 mM Bicarbonate	pmf	0.00138527	10.3807
T7	ab	0.692378	0.048458	3	306	Anoxic + 10 mM Bicarbonate	pmf	0.00138527	10.3807
NT4	bc	0.582154	0.0407919	3	306	Anoxic + 10 mM Bicarbonate	pmf	0.00138527	10.3807
NT12	bc	0.548767	0.108201	3	306	Anoxic + 10 mM Bicarbonate	pmf	0.00138527	10.3807
WT	c	0.522114	0.0337976	3	306	Anoxic + 10 mM Bicarbonate	pmf	0.00138527	10.3807
WT	a	29.9927	1.40436	3	306	Anoxic + 10 mM Bicarbonate	gH	0.915981	0.228829
T10	a	27.6193	3.19118	3	306	Anoxic + 10 mM Bicarbonate	gH	0.915981	0.228829
T7	a	26.7816	6.051	3	306	Anoxic + 10 mM Bicarbonate	gH	0.915981	0.228829
NT4	a	26.6251	2.514	3	306	Anoxic + 10 mM Bicarbonate	gH	0.915981	0.228829
NT12	a	25.983	10.2406	3	306	Anoxic + 10 mM Bicarbonate	gH	0.915981	0.228829
T10	a	21.9641	3.00057	3	306	Anoxic + 10 mM Bicarbonate	vH	0.447996	1.00785
T7	a	18.738	5.51878	3	306	Anoxic + 10 mM Bicarbonate	vH	0.447996	1.00785
WT	a	15.6875	1.69302	3	306	Anoxic + 10 mM Bicarbonate	vH	0.447996	1.00785
NT4	a	15.5609	2.48055	3	306	Anoxic + 10 mM Bicarbonate	vH	0.447996	1.00785
NT12	a	14.9901	8.9885	3	306	Anoxic + 10 mM Bicarbonate	vH	0.447996	1.00785
T7	a	1.65507	0.050901	3	520	Oxic + 10 mM Bicarbonate	pmf	0.0201825	4.80121
T10	a	1.60046	0.159844	3	520	Oxic + 10 mM Bicarbonate	pmf	0.0201825	4.80121
NT12	a	1.24921	0.0786379	3	520	Oxic + 10 mM Bicarbonate	pmf	0.0201825	4.80121
WT	a	1.23825	0.0300693	3	520	Oxic + 10 mM Bicarbonate	pmf	0.0201825	4.80121
NT4	a	1.21744	0.333093	3	520	Oxic + 10 mM Bicarbonate	pmf	0.0201825	4.80121
WT	a	31.4453	4.43359	3	520	Oxic + 10 mM Bicarbonate	gH	0.723572	0.519783
T10	a	30.266	7.11394	3	520	Oxic + 10 mM Bicarbonate	gH	0.723572	0.519783
T7	a	29.4499	2.60525	3	520	Oxic + 10 mM Bicarbonate	gH	0.723572	0.519783
NT4	a	28.1799	3.5194	3	520	Oxic + 10 mM Bicarbonate	gH	0.723572	0.519783
NT12	a	26.5522	3.69498	3	520	Oxic + 10 mM Bicarbonate	gH	0.723572	0.519783
T7	a	48.7878	5.17816	3	520	Oxic + 10 mM Bicarbonate	vH	0.17335	1.98217
T10	a	48.6202	13.101	3	520	Oxic + 10 mM Bicarbonate	vH	0.17335	1.98217
WT	a	38.8553	4.71117	3	520	Oxic + 10 mM Bicarbonate	vH	0.17335	1.98217
NT4	a	35.0414	13.7926	3	520	Oxic + 10 mM Bicarbonate	vH	0.17335	1.98217
NT12	a	33.0047	3.21633	3	520	Oxic + 10 mM Bicarbonate	vH	0.17335	1.98217
NT12	a	2.22099	0.19102	3	520	Oxic + 0 mM Bicarbonate	pmf	0.110583	2.4872
T10	a	2.03229	0.1947	3	520	Oxic + 0 mM Bicarbonate	pmf	0.110583	2.4872
NT4	a	2.02443	0.0400558	3	520	Oxic + 0 mM Bicarbonate	pmf	0.110583	2.4872
T7	a	1.88481	0.242738	3	520	Oxic + 0 mM Bicarbonate	pmf	0.110583	2.4872
WT	a	1.75516	0.222538	3	520	Oxic + 0 mM Bicarbonate	pmf	0.110583	2.4872
T10	a	32.1068	4.26116	3	520	Oxic + 0 mM Bicarbonate	gH	0.0104654	5.91205
T7	a	31.4505	1.00831	3	520	Oxic + 0 mM Bicarbonate	gH	0.0104654	5.91205
NT12	ab	29.7181	1.5919	3	520	Oxic + 0 mM Bicarbonate	gH	0.0104654	5.91205
NT4	ab	26.9484	0.257487	3	520	Oxic + 0 mM Bicarbonate	gH	0.0104654	5.91205
WT	b	22.2335	4.40173	3	520	Oxic + 0 mM Bicarbonate	gH	0.0104654	5.91205
NT12	a	65.8409	3.68777	3	520	Oxic + 0 mM Bicarbonate	vH	0.00748534	6.53571
T10	a	64.7293	3.6478	3	520	Oxic + 0 mM Bicarbonate	vH	0.00748534	6.53571
T7	a	59.4399	9.43216	3	520	Oxic + 0 mM Bicarbonate	vH	0.00748534	6.53571
NT4	ab	54.559	1.44455	3	520	Oxic + 0 mM Bicarbonate	vH	0.00748534	6.53571
WT	b	39.6168	11.8871	3	520	Oxic + 0 mM Bicarbonate	vH	0.00748534	6.53571
NT4	a	1.3995	0.459582	3	520	Anoxic + 10 mM Bicarbonate	pmf	0.170365	2.00103
NT12	a	1.25558	0.427777	3	520	Anoxic + 10 mM Bicarbonate	pmf	0.170365	2.00103
T7	a	1.21766	0.158386	3	520	Anoxic + 10 mM Bicarbonate	pmf	0.170365	2.00103
T10	a	1.13906	0.133534	3	520	Anoxic + 10 mM Bicarbonate	pmf	0.170365	2.00103
WT	a	0.752023	0.0772799	3	520	Anoxic + 10 mM Bicarbonate	pmf	0.170365	2.00103
NT4	a	52.3131	9.72041	3	520	Anoxic + 10 mM Bicarbonate	gH	0.180961	1.93569
NT12	a	51.5849	7.93351	3	520	Anoxic + 10 mM Bicarbonate	gH	0.180961	1.93569
T7	a	44.3224	4.16522	3	520	Anoxic + 10 mM Bicarbonate	gH	0.180961	1.93569
T10	a	42.0794	3.43177	3	520	Anoxic + 10 mM Bicarbonate	gH	0.180961	1.93569
WT	a	41.5741	4.78595	3	520	Anoxic + 10 mM Bicarbonate	gH	0.180961	1.93569
NT4	a	70.5673	11.0928	3	520	Anoxic + 10 mM Bicarbonate	vH	0.00941235	6.10503
NT12	a	62.78	12.1858	3	520	Anoxic + 10 mM Bicarbonate	vH	0.00941235	6.10503
T7	ab	54.4083	11.7944	3	520	Anoxic + 10 mM Bicarbonate	vH	0.00941235	6.10503
T10	ab	48.2217	9.52203	3	520	Anoxic + 10 mM Bicarbonate	vH	0.00941235	6.10503
WT	b	31.5094	6.7204	3	520	Anoxic + 10 mM Bicarbonate	vH	0.00941235	6.10503
T7	a	2.02085	0.130892	3	1026	Oxic + 10 mM Bicarbonate	pmf	0.00606822	6.94756
T10	a	1.89919	0.181911	3	1026	Oxic + 10 mM Bicarbonate	pmf	0.00606822	6.94756
NT12	a	1.84464	0.0993567	3	1026	Oxic + 10 mM Bicarbonate	pmf	0.00606822	6.94756
NT4	a	1.79542	0.293673	3	1026	Oxic + 10 mM Bicarbonate	pmf	0.00606822	6.94756
WT	b	1.30052	0.137643	3	1026	Oxic + 10 mM Bicarbonate	pmf	0.00606822	6.94756
T7	a	27.2596	3.70312	3	1026	Oxic + 10 mM Bicarbonate	gH	0.968169	0.129429
WT	a	27.1141	2.63792	3	1026	Oxic + 10 mM Bicarbonate	gH	0.968169	0.129429
NT12	a	26.3298	3.365	3	1026	Oxic + 10 mM Bicarbonate	gH	0.968169	0.129429
NT4	a	26.312	2.68228	3	1026	Oxic + 10 mM Bicarbonate	gH	0.968169	0.129429
T10	a	25.6584	3.26569	3	1026	Oxic + 10 mM Bicarbonate	gH	0.968169	0.129429
T7	a	55.3347	10.4212	3	1026	Oxic + 10 mM Bicarbonate	vH	0.11888	2.40345
T10	a	48.8337	8.37808	3	1026	Oxic + 10 mM Bicarbonate	vH	0.11888	2.40345
NT12	a	48.421	5.07044	3	1026	Oxic + 10 mM Bicarbonate	vH	0.11888	2.40345
NT4	a	47.174	8.25556	3	1026	Oxic + 10 mM Bicarbonate	vH	0.11888	2.40345
WT	a	35.5044	7.09487	3	1026	Oxic + 10 mM Bicarbonate	vH	0.11888	2.40345
NT12	a	2.30864	0.141606	3	1026	Oxic + 0 mM Bicarbonate	pmf	0.0195894	4.84868
NT4	a	2.2888	0.030198	3	1026	Oxic + 0 mM Bicarbonate	pmf	0.0195894	4.84868
T10	ab	2.19987	0.248837	3	1026	Oxic + 0 mM Bicarbonate	pmf	0.0195894	4.84868
T7	ab	2.05412	0.130157	3	1026	Oxic + 0 mM Bicarbonate	pmf	0.0195894	4.84868
WT	b	1.77246	0.226607	3	1026	Oxic + 0 mM Bicarbonate	pmf	0.0195894	4.84868
T7	a	27.3985	3.49237	3	1026	Oxic + 0 mM Bicarbonate	gH	0.0184707	4.94306
T10	a	25.9831	4.82028	3	1026	Oxic + 0 mM Bicarbonate	gH	0.0184707	4.94306
NT12	ab	22.3394	1.51927	3	1026	Oxic + 0 mM Bicarbonate	gH	0.0184707	4.94306
NT4	ab	22.1673	0.899836	3	1026	Oxic + 0 mM Bicarbonate	gH	0.0184707	4.94306
WT	b	18.2879	0.608954	3	1026	Oxic + 0 mM Bicarbonate	gH	0.0184707	4.94306
T10	a	56.3602	3.54246	3	1026	Oxic + 0 mM Bicarbonate	vH	3.93309e-05	24.2661
T7	a	55.9791	3.44427	3	1026	Oxic + 0 mM Bicarbonate	vH	3.93309e-05	24.2661
NT12	a	51.4488	1.8494	3	1026	Oxic + 0 mM Bicarbonate	vH	3.93309e-05	24.2661
NT4	a	50.7394	2.26216	3	1026	Oxic + 0 mM Bicarbonate	vH	3.93309e-05	24.2661
WT	b	32.5027	5.12588	3	1026	Oxic + 0 mM Bicarbonate	vH	3.93309e-05	24.2661
T7	a	1.72284	0.0346782	3	1026	Anoxic + 10 mM Bicarbonate	pmf	9.94094e-06	32.8846
T10	ab	1.64003	0.123758	3	1026	Anoxic + 10 mM Bicarbonate	pmf	9.94094e-06	32.8846
NT12	bc	1.45078	0.00885601	3	1026	Anoxic + 10 mM Bicarbonate	pmf	9.94094e-06	32.8846
NT4	c	1.40013	0.126063	3	1026	Anoxic + 10 mM Bicarbonate	pmf	9.94094e-06	32.8846
WT	d	0.994405	0.063501	3	1026	Anoxic + 10 mM Bicarbonate	pmf	9.94094e-06	32.8846
NT12	a	54.4207	8.31919	3	1026	Anoxic + 10 mM Bicarbonate	gH	0.0766626	2.92738
NT4	a	48.4871	2.53707	3	1026	Anoxic + 10 mM Bicarbonate	gH	0.0766626	2.92738
T7	a	48.2369	3.70781	3	1026	Anoxic + 10 mM Bicarbonate	gH	0.0766626	2.92738
T10	a	45.0345	0.802469	3	1026	Anoxic + 10 mM Bicarbonate	gH	0.0766626	2.92738
WT	a	43.4287	1.06984	3	1026	Anoxic + 10 mM Bicarbonate	gH	0.0766626	2.92738
T7	a	83.0235	4.78908	3	1026	Anoxic + 10 mM Bicarbonate	vH	0.0005606	13.0358
NT12	a	78.9412	11.9851	3	1026	Anoxic + 10 mM Bicarbonate	vH	0.0005606	13.0358
T10	a	73.8861	6.2343	3	1026	Anoxic + 10 mM Bicarbonate	vH	0.0005606	13.0358
NT4	a	67.9649	7.94942	3	1026	Anoxic + 10 mM Bicarbonate	vH	0.0005606	13.0358
WT	b	43.2306	3.78542	3	1026	Anoxic + 10 mM Bicarbonate	vH	0.0005606	13.0358

## Sheet: Figure 8A
Tukey's multiple comparisons test	Mean Diff.	95.00% CI of diff.	Below threshold?	Summary	Adjusted P Value
Y(ND)
WT vs. NT12	0.06	-0.001150 to 0.1212	No	ns	0.0565
WT vs. NT4	0.1233	0.06218 to 0.1845	Yes	****	<0.0001
WT vs. T7	0.15	0.08885 to 0.2112	Yes	****	<0.0001
WT vs. T10	0.1233	0.06218 to 0.1845	Yes	****	<0.0001
NT12 vs. NT4	0.06333	0.002183 to 0.1245	Yes	*	0.0395
NT12 vs. T7	0.09	0.02885 to 0.1512	Yes	**	0.0016
NT12 vs. T10	0.06333	0.002183 to 0.1245	Yes	*	0.0395
NT4 vs. T7	0.02667	-0.03448 to 0.08782	No	ns	0.714
NT4 vs. T10	0	-0.06115 to 0.06115	No	ns	>0.9999
T7 vs. T10	-0.02667	-0.08782 to 0.03448	No	ns	0.714
Y(I)
WT vs. NT12	0.03667	-0.02448 to 0.09782	No	ns	0.4264
WT vs. NT4	0.01667	-0.04448 to 0.07782	No	ns	0.9314
WT vs. T7	-0.01667	-0.07782 to 0.04448	No	ns	0.9314
WT vs. T10	0.03	-0.03115 to 0.09115	No	ns	0.6182
NT12 vs. NT4	-0.02	-0.08115 to 0.04115	No	ns	0.8754
NT12 vs. T7	-0.05333	-0.1145 to 0.007817	No	ns	0.1107
NT12 vs. T10	-0.006667	-0.06782 to 0.05448	No	ns	0.9977
NT4 vs. T7	-0.03333	-0.09448 to 0.02782	No	ns	0.5204
NT4 vs. T10	0.01333	-0.04782 to 0.07448	No	ns	0.9686
T7 vs. T10	0.04667	-0.01448 to 0.1078	No	ns	0.2023
Y(NA)
WT vs. NT12	-0.09667	-0.1578 to -0.03552	Yes	***	0.0007
WT vs. NT4	-0.14	-0.2012 to -0.07885	Yes	****	<0.0001
WT vs. T7	-0.1333	-0.1945 to -0.07218	Yes	****	<0.0001
WT vs. T10	-0.1533	-0.2145 to -0.09218	Yes	****	<0.0001
NT12 vs. NT4	-0.04333	-0.1045 to 0.01782	No	ns	0.2654
NT12 vs. T7	-0.03667	-0.09782 to 0.02448	No	ns	0.4264
NT12 vs. T10	-0.05667	-0.1178 to 0.004484	No	ns	0.0797
NT4 vs. T7	0.006667	-0.05448 to 0.06782	No	ns	0.9977
NT4 vs. T10	-0.01333	-0.07448 to 0.04782	No	ns	0.9686
T7 vs. T10	-0.02	-0.08115 to 0.04115	No	ns	0.8754
Test details	Mean 1	Mean 2	Mean Diff.	SE of diff.	N1	N2	q	DF
Y(ND)
WT vs. NT12	0.3633	0.3033	0.06	0.02108	3	3	4.025	30
WT vs. NT4	0.3633	0.24	0.1233	0.02108	3	3	8.273	30
WT vs. T7	0.3633	0.2133	0.15	0.02108	3	3	10.06	30
WT vs. T10	0.3633	0.24	0.1233	0.02108	3	3	8.273	30
NT12 vs. NT4	0.3033	0.24	0.06333	0.02108	3	3	4.249	30
NT12 vs. T7	0.3033	0.2133	0.09	0.02108	3	3	6.037	30
NT12 vs. T10	0.3033	0.24	0.06333	0.02108	3	3	4.249	30
NT4 vs. T7	0.24	0.2133	0.02667	0.02108	3	3	1.789	30
NT4 vs. T10	0.24	0.24	0	0.02108	3	3	0	30
T7 vs. T10	0.2133	0.24	-0.02667	0.02108	3	3	1.789	30
Y(I)
WT vs. NT12	0.5767	0.54	0.03667	0.02108	3	3	2.46	30
WT vs. NT4	0.5767	0.56	0.01667	0.02108	3	3	1.118	30
WT vs. T7	0.5767	0.5933	-0.01667	0.02108	3	3	1.118	30
WT vs. T10	0.5767	0.5467	0.03	0.02108	3	3	2.012	30
NT12 vs. NT4	0.54	0.56	-0.02	0.02108	3	3	1.342	30
NT12 vs. T7	0.54	0.5933	-0.05333	0.02108	3	3	3.578	30
NT12 vs. T10	0.54	0.5467	-0.006667	0.02108	3	3	0.4472	30
NT4 vs. T7	0.56	0.5933	-0.03333	0.02108	3	3	2.236	30
NT4 vs. T10	0.56	0.5467	0.01333	0.02108	3	3	0.8944	30
T7 vs. T10	0.5933	0.5467	0.04667	0.02108	3	3	3.13	30
Y(NA)
WT vs. NT12	0.06	0.1567	-0.09667	0.02108	3	3	6.485	30
WT vs. NT4	0.06	0.2	-0.14	0.02108	3	3	9.391	30
WT vs. T7	0.06	0.1933	-0.1333	0.02108	3	3	8.944	30
WT vs. T10	0.06	0.2133	-0.1533	0.02108	3	3	10.29	30
NT12 vs. NT4	0.1567	0.2	-0.04333	0.02108	3	3	2.907	30
NT12 vs. T7	0.1567	0.1933	-0.03667	0.02108	3	3	2.46	30
NT12 vs. T10	0.1567	0.2133	-0.05667	0.02108	3	3	3.801	30
NT4 vs. T7	0.2	0.1933	0.006667	0.02108	3	3	0.4472	30
NT4 vs. T10	0.2	0.2133	-0.01333	0.02108	3	3	0.8944	30
T7 vs. T10	0.1933	0.2133	-0.02	0.02108	3	3	1.342	30

## Sheet: Figure 8B
Šídák's multiple comparisons test	Mean Diff.	95.00% CI of diff.	Below threshold?	Summary	Adjusted P Value
Y(ND)
WT vs. NT12	0.1167	0.05947 to 0.1739	Yes	****	<0.0001
WT vs. NT4	0.11	0.05280 to 0.1672	Yes	****	<0.0001
WT vs. T7	0.19	0.1328 to 0.2472	Yes	****	<0.0001
WT vs. T10	0.1467	0.08947 to 0.2039	Yes	****	<0.0001
NT12 vs. NT4	-0.006667	-0.06386 to 0.05053	No	ns	>0.9999
NT12 vs. T7	0.07333	0.01614 to 0.1305	Yes	**	0.0054
NT12 vs. T10	0.03	-0.02720 to 0.08720	No	ns	0.7326
NT4 vs. T7	0.08	0.02280 to 0.1372	Yes	**	0.002
NT4 vs. T10	0.03667	-0.02053 to 0.09386	No	ns	0.4743
T7 vs. T10	-0.04333	-0.1005 to 0.01386	No	ns	0.2574
Y(I)
WT vs. NT12	0.04667	-0.01053 to 0.1039	No	ns	0.1801
WT vs. NT4	0.04	-0.01720 to 0.09720	No	ns	0.3561
WT vs. T7	0.06	0.002804 to 0.1172	Yes	*	0.0345
WT vs. T10	0.07	0.01280 to 0.1272	Yes	**	0.0087
NT12 vs. NT4	-0.006667	-0.06386 to 0.05053	No	ns	>0.9999
NT12 vs. T7	0.01333	-0.04386 to 0.07053	No	ns	0.9987
NT12 vs. T10	0.02333	-0.03386 to 0.08053	No	ns	0.9242
NT4 vs. T7	0.02	-0.03720 to 0.07720	No	ns	0.9715
NT4 vs. T10	0.03	-0.02720 to 0.08720	No	ns	0.7326
T7 vs. T10	0.01	-0.04720 to 0.06720	No	ns	0.9999
Y(NA)
WT vs. NT12	-0.1633	-0.2205 to -0.1061	Yes	****	<0.0001
WT vs. NT4	-0.15	-0.2072 to -0.09280	Yes	****	<0.0001
WT vs. T7	-0.25	-0.3072 to -0.1928	Yes	****	<0.0001
WT vs. T10	-0.2167	-0.2739 to -0.1595	Yes	****	<0.0001
NT12 vs. NT4	0.01333	-0.04386 to 0.07053	No	ns	0.9987
NT12 vs. T7	-0.08667	-0.1439 to -0.02947	Yes	***	0.0008
NT12 vs. T10	-0.05333	-0.1105 to 0.003862	No	ns	0.0818
NT4 vs. T7	-0.1	-0.1572 to -0.04280	Yes	***	0.0001
NT4 vs. T10	-0.06667	-0.1239 to -0.009471	Yes	*	0.0139
T7 vs. T10	0.03333	-0.02386 to 0.09053	No	ns	0.6042
Test details	Mean 1	Mean 2	Mean Diff.	SE of diff.	N1	N2	t	DF
Y(ND)
WT vs. NT12	0.28	0.1633	0.1167	0.01893	3	3	6.162	30
WT vs. NT4	0.28	0.17	0.11	0.01893	3	3	5.809	30
WT vs. T7	0.28	0.09	0.19	0.01893	3	3	10.03	30
WT vs. T10	0.28	0.1333	0.1467	0.01893	3	3	7.746	30
NT12 vs. NT4	0.1633	0.17	-0.006667	0.01893	3	3	0.3521	30
NT12 vs. T7	0.1633	0.09	0.07333	0.01893	3	3	3.873	30
NT12 vs. T10	0.1633	0.1333	0.03	0.01893	3	3	1.584	30
NT4 vs. T7	0.17	0.09	0.08	0.01893	3	3	4.225	30
NT4 vs. T10	0.17	0.1333	0.03667	0.01893	3	3	1.936	30
T7 vs. T10	0.09	0.1333	-0.04333	0.01893	3	3	2.289	30
Y(I)
WT vs. NT12	0.22	0.1733	0.04667	0.01893	3	3	2.465	30
WT vs. NT4	0.22	0.18	0.04	0.01893	3	3	2.113	30
WT vs. T7	0.22	0.16	0.06	0.01893	3	3	3.169	30
WT vs. T10	0.22	0.15	0.07	0.01893	3	3	3.697	30
NT12 vs. NT4	0.1733	0.18	-0.006667	0.01893	3	3	0.3521	30
NT12 vs. T7	0.1733	0.16	0.01333	0.01893	3	3	0.7042	30
NT12 vs. T10	0.1733	0.15	0.02333	0.01893	3	3	1.232	30
NT4 vs. T7	0.18	0.16	0.02	0.01893	3	3	1.056	30
NT4 vs. T10	0.18	0.15	0.03	0.01893	3	3	1.584	30
T7 vs. T10	0.16	0.15	0.01	0.01893	3	3	0.5281	30
Y(NA)
WT vs. NT12	0.5	0.6633	-0.1633	0.01893	3	3	8.626	30
WT vs. NT4	0.5	0.65	-0.15	0.01893	3	3	7.922	30
WT vs. T7	0.5	0.75	-0.25	0.01893	3	3	13.2	30
WT vs. T10	0.5	0.7167	-0.2167	0.01893	3	3	11.44	30
NT12 vs. NT4	0.6633	0.65	0.01333	0.01893	3	3	0.7042	30
NT12 vs. T7	0.6633	0.75	-0.08667	0.01893	3	3	4.577	30
NT12 vs. T10	0.6633	0.7167	-0.05333	0.01893	3	3	2.817	30
NT4 vs. T7	0.65	0.75	-0.1	0.01893	3	3	5.281	30
NT4 vs. T10	0.65	0.7167	-0.06667	0.01893	3	3	3.521	30
T7 vs. T10	0.75	0.7167	0.03333	0.01893	3	3	1.76	30

## Sheet: Figure 8C
Tukey's multiple comparisons test	Mean Diff.	95.00% CI of diff.	Below threshold?	Summary	Adjusted P Value
WT vs. NT12	-4.334	-8.505 to -0.1633	Yes	*	0.0393	A-B
WT vs. NT4	-4.754	-8.925 to -0.5833	Yes	*	0.0207	A-C
WT vs. T7	-2.934	-7.105 to 1.237	No	ns	0.2565	A-D
WT vs. T10	-3.334	-7.505 to 0.8367	No	ns	0.1584	A-E
NT12 vs. NT4	-0.42	-4.591 to 3.751	No	ns	0.998	B-C
NT12 vs. T7	1.4	-2.771 to 5.571	No	ns	0.8503	B-D
NT12 vs. T10	1	-3.171 to 5.171	No	ns	0.95	B-E
NT4 vs. T7	1.82	-2.351 to 5.991	No	ns	0.6908	C-D
NT4 vs. T10	1.42	-2.751 to 5.591	No	ns	0.8437	C-E
T7 vs. T10	-0.4	-4.571 to 3.771	No	ns	0.9984	D-E
Test details	Mean 1	Mean 2	Mean Diff.	SE of diff.	n1	n2	q	DF
WT vs. NT12	10.89	15.22	-4.334	1.394	5	5	4.398	20
WT vs. NT4	10.89	15.64	-4.754	1.394	5	5	4.824	20
WT vs. T7	10.89	13.82	-2.934	1.394	5	5	2.977	20
WT vs. T10	10.89	14.22	-3.334	1.394	5	5	3.383	20
NT12 vs. NT4	15.22	15.64	-0.42	1.394	5	5	0.4262	20
NT12 vs. T7	15.22	13.82	1.4	1.394	5	5	1.421	20
NT12 vs. T10	15.22	14.22	1	1.394	5	5	1.015	20
NT4 vs. T7	15.64	13.82	1.82	1.394	5	5	1.847	20
NT4 vs. T10	15.64	14.22	1.42	1.394	5	5	1.441	20
T7 vs. T10	13.82	14.22	-0.4	1.394	5	5	0.4059	20

[truncated: 7 more sheets: Figure 8D, Figure 9, Figure S2, Figure S4, Figure S5, Figure S6, Figure S7]
